# Supplementary material for: Establishment of Human-Induced Pluripotent Stem Cell-Derived Neurons—A Promising In Vitro Model for a Molecular Study of Rabies Virus and Host Interaction
Source: Int J Mol Sci. 2021 Nov 5;22(21):11986. doi: 10.3390/ijms222111986 (PMC8584829; doi:10.3390/ijms222111986)
Supplement: Supplementary file 1 [file ijms-22-11986-s001.zip]

Archive with 5 entries (4 files):
- ijms-1414770-supplementary/
- ijms-1414770-supplementary/IJMS-Supplementary Tables - submitted.pdf
- ijms-1414770-supplementary/Supplementary File 1 - DEP fold-change ratio and K-means clustering.xlsx
- ijms-1414770-supplementary/Supplementary File 2 - Protein ID, fold change of significant DEPs in each time point.xlsx
- ijms-1414770-supplementary/Supplementary File 3 - GO and fold change for neuronal activity and chaperones.xlsx
