# Supplementary material for: Establishment of Human-Induced Pluripotent Stem Cell-Derived Neurons—A Promising In Vitro Model for a Molecular Study of Rabies Virus and Host Interaction
Source: Int J Mol Sci. 2021 Nov 5;22(21):11986. doi: 10.3390/ijms222111986 (PMC8584829; doi:10.3390/ijms222111986)
Supplement: Supplementary file 1 [file ijms-22-11986-s001.zip › ijms-1414770-supplementary/Supplementary File 1 - DEP fold-change ratio and K-means clustering.xlsx]

## Sheet: C1-FC
UniqueID	FC_8h	FC_24h	FC_48h	FC_72h
B1AHE3	1.19668	-0.974843	-0.033926	-0.475343
E9PR53	1.36705	-1.50726	-0.116434	-0.134157
H0YAV3	0.971129	-0.860504	-0.963249	-0.637243
H7C5U0	0.952376	-0.570029	-0.556421	0.212238
Q96QH2	1.40951	-1.2792	-0.464241	-0.417508
A0A024R8W0	0.841205	-0.648588	-0.379815	-0.119858
A0A3B3ISB3	1.93356	-1.33406	-1.15383	-1.04324
A0A7D8V8H4	1.22323	-1.2965	-0.216242	-0.103002
B7Z9D4	1.022	-0.937617	-0.734377	-0.683431
C9J494	0.714538	-0.888843	-0.397969	-0.483309
D3DWK4	1.03392	-1.12677	0.394708	-0.675031
H0Y8Q2	1.05637	-1.13126	0.198758	0.0704944
H0YHP1	1.31717	-0.603181	-0.812465	0.244243
H0YM35	1.23299	-0.860621	-0.263162	0.160848
H3BM17	1.12675	-1.43141	-0.326172	-0.834349
K7ELX8	0.707298	-0.654212	-0.880558	-0.254893
L8EAM2	0.824082	-0.311786	-0.73637	-0.613819
P22105	1.20333	-0.907605	-0.270649	-0.214088
P24043	1.36895	-0.598942	-1.43671	-0.799149
P29122	1.03996	-0.296369	-1.01994	-0.52282
P49755	1.13158	-0.532138	-0.131299	-0.209282
P60508	0.944095	-0.650127	-0.948189	-0.470524
Q12789	0.891439	-1.06547	-0.0887695	0.419317
Q2VIM7	1.38954	-0.991767	-0.454357	-0.572791
Q49MG5	1.06185	-1.15202	-0.563026	-0.434259
Q53HK8	1.20629	-0.785458	-1.2053	-0.47921
Q562P9	2.80326	-0.751374	-1.50683	-0.49628
Q5SVZ6	2.75104	-1.14753	-0.828029	0.00573435
Q5T1U7	1.12944	-1.05693	0.529752	-0.279695
Q5VTQ0	0.886729	-1.12012	-0.441357	-0.86257
Q5VWG9	1.19553	-0.265988	-0.21528	-0.0873654
Q6ICB4	1.22015	-1.04777	-0.18799	0.491595
Q6PJF5	3.57694	-4.53761	-2.38032	-0.935436
Q6ZN01	1.32189	-1.05303	-0.50852	0.0808348
Q86XK3	0.839762	-0.305729	-0.495823	-0.358964
Q8IY17	1.74953	-0.4876	-1.28358	-0.909216
Q8N7B2	1.36363	-0.875981	-0.0100174	-0.245358
Q8NF40	1.04347	-0.219523	-0.516409	-0.189283
Q8NGC3	1.7765	-0.460376	0.318705	-0.434233
Q96AX1	2.84939	-0.783985	-1.31291	0.0493289
Q96BJ3	1.75777	-0.863315	-0.602798	-1.12273
Q96BR1	1.34912	-1.59988	-0.800667	-0.696824
Q96BW1	1.31165	-0.761246	0.155578	-1.00773
Q96L26	1.00959	-1.4333	-0.214414	-0.161028
Q96PJ5	1.30373	-1.0344	-0.13749	-0.999475
Q99460	1.20466	-0.148917	-0.500707	0.0272517
Q99880	2.02001	-0.865222	0.370155	-0.0832315
Q9C0H9	1.14919	-0.754696	0.228388	-0.382778
Q9H147	1.14662	-0.669906	-0.142317	0.242228
Q9H4A4	3.60127	-2.33585	0.0500728	-0.0602267
Q9H5P4	1.89264	-1.37275	0.613076	0.107488
Q9H9P2	1.52417	-1.58493	-0.862535	-0.67163
Q9HCS7	1.27685	-1.0013	0.299372	-0.403143
Q9NY59	1.52839	-0.73271	0.399154	-0.0225015
Q9NZN4	0.865746	-0.509157	-0.287571	-0.971171
Q9P0K8	0.735582	-0.970851	-1.29831	-0.806751
Q9UBN4	2.32727	-0.0806639	-0.562071	0.458409
X5DRG1	1.81257	-1.11387	1.00046	-0.86081
A0A024R6J0	1.14775	-1.11357	-2.61304	-0.768173
A0A087WV39	2.0476	0.149467	-2.38918	-1.37129
A0A0G2JJ52	0.822212	-1.32348	-0.25349	0.509504
A0A126GVK2	3.15722	-1.66827	-0.381008	0.396298
A0A1W2PQF8	2.04594	-0.153773	-1.6317	-1.43246
A0A2R8YF18	0.818791	-0.123181	-1.1056	-1.10561
A0A2R8YG21	1.28086	-1.23085	-0.244689	0.658938
A0A2X0SFB0	0.833754	-0.179856	-0.641824	-0.890118
A0A3B3ITV6	2.42779	-1.6669	0.341186	0.765287
A0A5C2FZC3	1.08219	-0.255152	-0.469268	-0.837777
A8K806	0.945403	-1.88354	-1.37354	0.0399916
B4DGK6	1.58076	-0.0443259	-0.828921	-0.131789
B4DVQ3	2.12961	0.282162	-0.734971	-0.299762
B4E263	1.44538	-1.20782	-1.34178	-1.66941
C9JSD5	1.64094	-0.453488	-0.1161	-0.0642613
D3VVL9	1.3556	-0.778751	0.0333846	-0.0663261
D6RGG3	0.809782	-1.68612	-0.536184	0.481006
E5RJ97	1.80592	-0.889876	-0.820428	0.547951
E7ER77	0.583922	-1.86826	-1.09739	-0.405529
E9PB13	1.15396	-1.04824	-1.85052	-0.670182
H0Y6Z4	0.976027	-1.46693	-1.17572	0.282097
H0Y872	2.73533	-1.50741	0.737852	0.662269
H0YAU6	1.11908	-0.655371	0.0529363	-0.635159
H0YD34	1.26201	-0.396546	0.126254	-0.455392
H0YDG8	0.914849	-0.20119	-0.765615	-0.824872
H0YEX9	0.661364	-1.09351	-0.974288	0.0969846
H0YJQ8	2.35646	-1.82767	0.152257	0.261998
H0YJV8	0.90877	-0.659815	-0.0284107	-0.977074
H3BMS0	1.77107	-0.63858	0.253399	-0.57863
H3BRS1	1.72224	0.386175	-0.684903	-0.128839
H3BTA3	1.61856	-0.628414	0.515493	-0.866336
H7BZ51	2.13733	-1.14346	0.270411	0.689176
H7C1R1	1.13836	-0.409497	-0.143688	-0.936275
J3KT76	0.578007	-0.454669	-1.14475	-0.278434
L0R809	1.1122	-1.03131	-0.996827	0.0518063
L8ECA3	1.60165	-0.284447	-0.610174	-1.45349
O00443	2.68387	-0.0767342	-0.754235	-1.36835
O14827	2.96617	-0.229303	-1.40799	-2.71821
O15021	0.961943	-1.30965	-0.220794	0.600968
O60346	1.43931	-0.494763	-0.437324	-0.747204
O60476	3.1958	-1.68191	0.211489	-0.176804
O75569	2.19276	0.214288	-0.75794	-0.0246424
O94813	0.657676	-0.88183	-1.43666	-0.419718
O94916	0.936382	-0.583202	0.0723242	-0.662679
O95625	1.26812	-0.916031	-1.06813	0.0567093
P23246	1.33711	-1.16152	-0.3192	0.853096
P40429	1.38164	-0.458319	0.170065	-0.512457
P43357	1.84032	-2.40762	-0.103992	1.54931
Q05BS8	2.41965	-0.508625	-0.336481	0.344143
Q08499	1.64453	-0.256698	-0.313878	-0.169193
Q53FM3	2.1558	-0.0294747	-0.648672	0.0231569
Q59FG4	2.61446	-2.14779	0.974172	-0.403545
Q5TEJ8	2.16537	-1.97808	0.560953	0.363026
Q5U4N7	1.02575	-0.508468	-1.39542	-0.0970655
Q5ZEY8	1.73784	-0.108726	-1.24502	0.0344948
Q658Z0	2.20619	-0.309639	-0.445788	-0.418085
Q6P1M3	1.2827	-0.333469	-0.719946	0.107502
Q7LGC8	3.32647	-1.4055	1.16166	-0.23648
Q86VX9	2.92489	0.743292	-2.37047	-2.88057
Q8WX68	1.33366	-0.791678	-0.907124	0.395072
Q9Y3Y4	3.16624	-2.15754	1.01174	1.33715
O43805	2.10355	-0.328558	0.18341	-0.73916
Q14103	1.58496	0.116812	-0.33269	-0.59877
Q6ZN55	1.74559	-1.31541	-1.4375	0.788025
B4DKT2	2.86174	-0.331884	0.101133	-0.967813
H7C517	1.49777	0.464171	-1.78236	-0.929839
Q8N465	1.67082	-0.0438301	-0.540675	0.339646
Q9UFV1	2.60235	0.123361	-0.138184	-0.6322
B3KQ05	1.10159	-0.460863	0.391882	-0.873802
C9JLV4	1.9007	-0.662374	-0.828205	0.814777
H0YJX3	1.05307	-0.0166808	-0.367639	-0.257948
Q9UM01	1.96975	0.539883	-0.33783	-0.257291
A0A140VJI2	1.76682	0.0751407	-0.65076	0.416173
A0A590UJ81	1.99941	0.253721	-1.34912	0.110543
E7EVL7	1.71268	-0.185512	0.26798	-0.259284
F8W8F9	1.36165	0.406515	-0.348238	-0.553917
Q49A13	1.30787	0.459474	-0.72694	-0.0787484
Q7Z392	2.41497	0.333905	-0.558538	-1.48562
Q8NG31	1.12671	-0.0631499	-0.115996	-0.293113
Q9BY89	1.3644	0.639898	-0.770773	-0.698592
Q9H9H5	1.91334	0.806647	-1.24535	-0.160406
A0A0U1RQI8	0.881338	-0.171835	-0.40933	0.0867349
A0A494C0C6	2.73414	-0.46642	-1.55902	1.02307
A8K4A1	1.22766	-0.394392	-0.33375	0.528215
B7Z7B6	1.09621	-0.165624	-0.188357	-0.0413035
H0Y8L8	1.74163	0.530724	-0.736207	-1.31076
Q3ZTS7	1.59454	-0.0940413	0.0311909	-1.1838
Q76MJ5	0.732874	-0.851663	-0.11606	0.430393
Q7L1T6	0.991254	-0.436337	0.105855	-0.167001
Q9ULL1	0.648844	-0.674099	-0.736332	0.141405
A0A0G2JSF1	1.14048	-0.0203984	-0.388478	0.177478
A0A3B3ITZ2	1.61298	-0.166284	-0.351096	0.675662
A6QRI9	0.927871	0.150732	-0.775413	-0.110964
A9YQA1	1.02026	0.14734	-0.465841	-0.014182
B7Z8Z8	1.61112	-0.247039	-0.0589301	0.352092
H3BM90	2.31038	-0.537018	0.52036	0.405318
H7C0K9	1.37791	-0.490088	-0.469539	0.799734
K7EJV9	0.736306	-0.166056	-0.607826	-0.0330705
M1VRM8	1.0142	-0.0154268	-0.412015	0.0783764
P43657	0.66533	-0.0684945	-0.977687	-0.342073
P47898	1.24869	0.0936749	-0.259275	-0.0408883
Q14254	0.908313	0.182023	-0.56696	0.0698815
Q6QNB6	1.11778	-0.257198	-0.332536	0.410288
Q8N7H6	1.28798	0.365406	-0.503601	0.0612662
Q8WZ60	1.15697	0.486864	-0.677932	0.0928017
Q99697	0.745505	0.131227	-0.753806	-0.466227
A0A024R377	3.25243	1.24218	-1.05935	0.526317
A0A024R8C9	1.59592	0.0545344	-0.0790483	0.174896
A0A0A6YYK1	1.18155	-0.242775	-1.51372	-0.077349
A0A494C144	1.58709	-0.950526	-1.63949	0.589096
Q12796	1.15843	0.658512	-0.67277	-0.5893
Q8IXJ6	0.721248	0.209485	-0.800163	-0.432708
Q8WUY8	1.24316	-0.765581	0.0375475	0.712907
Q9P0N2	0.7072	-0.280272	-0.38688	0.0369859
S4R3T7	0.433319	-0.261076	-1.55833	-0.608899
S6B291	0.7417	-0.275242	-1.3529	-0.199077
A0A499FJM0	0.734141	-0.178858	-0.427633	-0.144578
H7C4B9	1.44144	0.0867125	-0.472384	0.711917
H7C4Z4	1.37138	-0.346833	-0.16573	0.71033
O60284	3.06181	-0.697292	-0.704567	1.96107
P61026	1.65242	0.381909	-0.215266	0.121338
Q5H9P1	1.04484	0.46414	-0.51224	-0.000235853
Q5T4Y8	1.04146	0.102851	-0.191528	-0.137139
Q6ZT81	1.82015	-0.953165	0.519851	0.768715
Q6ZV77	1.13286	0.190248	-0.305754	0.116626
Q702N8	1.09723	0.0314745	-1.53779	-0.0904599
Q8IXQ5	1.25338	-0.0736607	-0.0388219	0.0702113
Q9HAH1	1.3903	0.40451	-0.339043	0.101454
A0A024R758	2.20461	0.684596	-0.0888151	-0.584885
A0A0A0MSN1	1.43129	-1.25132	0.407501	0.949939
A0A1W2PR17	1.25554	0.668641	-1.0495	0.0747051
A6NLU5	2.30601	0.295124	-0.14943	1.04228
B7Z5S1	1.48863	-0.349037	0.457444	-0.149973
D6R9M5	2.01906	0.790339	-0.205592	0.209432
F6SGE3	1.04079	0.0773626	-0.836816	0.32168
H0Y564	1.16495	0.367957	-0.375565	0.138753
H0Y9S7	2.37422	0.0824325	-2.27294	0.672419
H7BYN4	1.27107	0.0264683	-0.33659	0.72704
K7EIM0	1.78253	1.08227	-1.02429	0.0391675
P78527	0.914991	0.385046	-1.18439	-0.0836905
P98160	0.859825	-0.351019	-0.166906	0.339252
Q13342	3.68968	0.490127	0.0207404	0.949437
Q5TB30	2.21104	0.484031	0.422757	-0.113978
Q5VUG0	1.86959	0.653732	-0.136929	0.283804
Q7Z3K3	1.89146	-0.0690677	0.301434	0.418401
Q9UPU7	0.93497	0.362952	-0.174558	-0.710227
B3KUU7	2.17873	0.31182	0.142623	0.568816
H0Y9Y0	1.52904	0.175573	0.270778	-0.225227
J3KRS5	1.14487	-0.0689668	-0.964689	0.45951
J3QRL6	1.27124	-0.158581	-0.442693	0.889019
P15880	0.673732	0.0273382	-0.960734	-0.00231196
P78409	1.12262	-0.0906268	-0.244833	0.595943
Q70V16	1.21812	0.527652	-0.107265	-0.282872
Q8IZ52	2.36897	-0.342049	0.191091	1.38534
Q9H324	0.741043	0.0137906	-0.279033	-0.140597
S4R3X3	2.57255	0.594519	0.218874	0.825666
A0A2R8YDD6	1.39916	-0.185024	-2.36798	0.0280814
A0A494C0S9	0.935935	-0.36858	-0.509835	0.616946
A2A2V2	1.14413	-0.0119772	-0.626328	0.734812
O60481	1.18063	0.760278	-0.411542	0.193455
P29144	1.08751	-0.223181	-0.128063	0.670831
P48788	1.00538	0.221792	-0.377868	0.585096
Q8NBI6	1.68757	-0.0317232	0.0798215	0.881543
J3KRV9	1.09634	-0.54738	-0.895931	0.669553
O76080	1.10256	0.665018	-0.57891	0.654264
E5RHX8	0.801851	0.35537	-0.262771	-0.121953
H7BY14	0.862474	-0.635449	-0.838293	0.50499
Q8N247	0.64303	-0.841278	-1.47068	-0.125006

## Sheet: C2-FC
UniqueID	FC_8h	FC_24h	FC_48h	FC_72h
P29401	-2.83272	1.65498	1.01325	0.515213
Q496J9	-5.21302	0.43716	-0.322354	-1.12311
A0A087WYN6	-2.67679	1.25373	0.138936	1.47038
A0A6V6XYF2	-4.61462	1.2605	1.68705	3.20544
A1YIQ7	-3.04541	0.911281	-0.262018	0.344209
A5PLK9	-3.3421	0.373155	1.4344	1.87849
A6H8M9	-5.87233	2.63897	2.71823	0.711071
B4DT39	-6.02206	2.06366	-0.891229	0.135828
E7EV07	-3.53117	0.851757	1.21081	-0.272644
E9PFT6	-2.76053	-0.155675	0.726844	0.561432
E9PMJ1	-3.19538	1.18082	0.0704098	-0.253626
H0YAF4	-3.19947	-1.10889	2.39385	0.0164843
H0YFA0	-4.27071	4.07766	0.432417	0.775731
H0YFT3	-5.24634	-0.601081	1.6666	-0.311169
H0YLF8	-4.58465	0.963604	-0.491023	-0.595171
H7C087	-3.21379	-0.211755	0.499749	0.263305
K7EJC3	-3.38516	1.12353	2.21384	1.93127
K7ENJ5	-2.88531	0.607875	0.672429	-1.08616
O75094	-3.882	-0.367209	-0.398895	-0.74038
P19823	-3.52114	-0.223031	1.88432	-1.00322
P52198	-3.71933	-1.82036	1.76953	1.96332
Q59GD4	-3.29479	0.506213	0.780804	-0.0551317
Q59HF2	-3.07607	0.494292	1.97159	1.82747
Q5W111	-3.3356	0.407247	0.432581	-1.09533
Q6P3R8	-5.44512	0.0834681	-1.18818	1.88685
Q8IY33	-2.83971	1.66628	0.677439	1.12509
Q8N0X2	-2.9083	1.09082	2.1198	-0.295513
Q8N884	-2.99846	0.597109	0.30081	0.927417
Q8N8D7	-3.8866	0.351897	-0.17707	2.67963
Q8TAG6	-6.02524	0.334	1.7028	0.47837
Q8TDD1	-3.73409	-0.868463	0.902512	0.520303
Q92543	-5.10095	-0.80695	-0.702029	0.226561
Q9BW27	-3.58847	-0.188011	1.63813	-0.579937
Q9H3D4	-4.15449	0.360847	-1.01015	-1.49459
Q9H871	-2.9629	-1.03834	0.565852	0.784501
Q9UNW8	-3.60313	-0.0255018	0.638254	-0.969199
A0A024RAP1	-5.09287	-0.94365	1.42179	0.803718
A0A140T9E9	-4.08059	-0.0454705	-0.500201	0.213555
A0A5C2G9U3	-6.6925	-0.488004	0.856252	1.12277
B4DWV9	-5.5584	-1.60268	0.965662	-0.00246785
O43156	-4.00705	-1.06247	-0.150769	1.73414
Q9C0D6	-2.69953	-1.51032	1.01432	1.19513
Q9Y5I1	-4.72442	0.748684	-1.2009	-2.70176
U3Q5G3	-4.84792	-0.387437	-0.367829	-1.08504
A0A024QYV9	-3.00911	-0.242688	-0.217834	-0.246273
J3QS43	-3.43919	-1.92708	0.718132	1.01946
P11055	-2.89097	-1.45911	1.4943	0.61775
Q08AK2	-3.61623	0.198496	-0.333415	-2.21799
Q59EF6	-2.66624	-0.938018	1.66601	-0.412346
Q8N2R8	-4.25045	-2.04049	0.158716	-0.171275
Q9BUK6	-6.19802	-1.51608	-0.382937	-2.62122
X5D7R3	-4.81541	-2.04558	1.67123	-2.65335
P34969	-2.80005	-0.613456	1.87953	-2.36267
S4R3X0	-2.55368	-0.837704	1.10491	-0.97932
Q6UXM1	-3.08558	-2.55796	0.8973	-0.568022

## Sheet: C3-FC
UniqueID	FC_8h	FC_24h	FC_48h	FC_72h
A2RU54	-0.882298	-0.167589	0.23971	0.336511
I3L3A0	-1.324	-0.187182	-0.0418923	-0.505013
Q8TBZ2	-1.32682	0.0995799	-0.458353	-0.410506
Q96BZ8	-1.08318	-0.233886	0.0921013	-0.271126
Q9H7X3	-1.51844	0.109799	-0.455476	0.226327
Q9P2K2	-1.07097	-0.424212	-0.167542	-0.0640042
A0A096LP22	-1.0934	-0.531138	0.396469	-0.0737248
A0A1B0GX78	-0.975539	0.103576	0.530546	-0.0332372
A0A1W2PQB4	-0.985011	-0.122305	0.625376	-0.183135
A2NYU9	-1.14686	-0.0661185	-0.204426	0.178616
A8BSR7	-1.91963	-0.590251	0.668859	0.455096
B3KXY4	-1.00782	0.021385	0.000493249	-0.441826
B7Z368	-1.02606	-0.389766	0.433095	-0.0103842
H0YC32	-1.32171	-0.253879	0.540417	-0.288672
H0YI32	-0.914463	-0.0249769	-0.275523	0.0441473
H0YIR4	-1.06418	-0.153589	0.145692	-0.00564485
H0YN88	-0.914322	0.241537	-0.363878	-0.497899
H3BLX4	-1.46407	-0.280778	-0.22707	0.131855
H3BSQ5	-1.00737	-0.419174	0.226847	-0.274045
L0R6T6	-0.800648	-0.256162	-0.340419	-0.241609
O95182	-0.911815	-0.245919	0.0667176	-0.035138
P84098	-1.44838	-0.113889	0.146871	-0.65732
Q4W8W0	-0.874551	-0.0131524	-0.450379	-0.0896762
Q5HY64	-1.31715	-0.116659	0.369056	-0.381435
Q6U949	-0.837574	-0.718447	0.0672794	0.454646
Q6ZSZ6	-1.85189	-0.766149	0.618703	0.395905
Q8IV50	-0.907972	-0.0188698	0.188749	0.229142
Q8IY50	-1.33435	0.171954	0.500875	-0.444958
Q8N2C7	-1.70044	-0.795243	-0.0471627	-0.244169
Q8N554	-0.965406	-0.210055	0.38213	-0.132913
Q8N6B4	-0.964492	-0.941979	0.00895859	-0.107276
Q8TD08	-0.877348	-0.0112512	-0.461845	0.0536102
Q92618	-1.45115	-0.725825	0.427096	-0.442697
Q96MD3	-1.18338	-0.671448	-0.0990613	0.357993
Q9BV20	-1.9899	-1.00442	0.152913	0.624104
Q9BX79	-1.18465	-0.303724	0.370025	-0.61176
Q9H6N6	-2.52818	-1.08107	0.292554	-0.902718
Q9HAU5	-1.12641	-0.0624744	-0.0053647	-0.030869
Q9HCZ1	-1.28715	-0.177553	-0.305031	0.484167
Q9NSY0	-1.72806	-0.451112	-0.737087	-0.544969
Q9NW08	-2.09194	-0.852611	-0.373764	0.0475784
Q9NYW1	-1.39059	-0.078996	0.502462	0.0974553
Q9UKD1	-1.38127	-1.03989	0.00601145	0.346603
Q9Y5Y9	-1.13243	-0.11703	0.892549	-0.198854
R4GNA6	-1.48819	0.26244	-0.768486	0.411458
U3KPZ5	-1.92192	0.770472	-0.194306	-1.19452
A0A059RIK5	-1.89493	-0.382754	0.905027	-0.778769
A0A075B6X8	-1.12781	-0.159488	-0.132433	-0.708318
A0A087WUV6	-1.64574	0.626332	-0.291693	-1.00172
A0A0U1RQT8	-0.815187	-1.15845	-0.0817198	0.426494
A0A1W2PPA7	-1.25364	-0.182591	-0.404969	-0.899626
A0A2U8J922	-1.64207	-0.708017	-0.0916025	-0.208231
A0A5C2G9Y5	-1.01159	-0.392901	-0.362494	-0.101282
A0A5C2GDW0	-1.38937	-1.01709	0.288951	-0.0585264
A0A5F9ZI45	-0.970722	0.249014	-0.545643	0.391787
A1KZ92	-1.13059	-0.164238	-0.621355	0.116446
B0I1R8	-0.88654	-0.638841	-0.640417	-0.600961
B3KUN6	-1.49786	-0.635387	-0.0209931	-0.0967916
B4DTS3	-1.65552	-0.0647287	-0.728589	0.303555
B4DV55	-1.17556	-0.0874858	-0.15971	0.164694
B4DWU3	-1.64701	-0.296787	0.979953	-0.471028
B4E0Z6	-1.87316	-0.793027	0.477063	-0.887302
C9JE98	-1.75592	-1.061	0.461867	0.440482
D3DPU8	-1.43079	-0.355592	-0.0350786	-0.671028
D6RE15	-0.970822	0.105272	0.374419	0.163437
E9PII7	-1.36061	-0.725263	-0.108218	-0.752641
E9PNU4	-1.80463	-0.0815904	-0.974897	-0.187093
F4MH42	-2.25661	-0.103985	-0.785884	0.281789
F4MHM8	-1.97687	-0.814817	-0.273565	0.719474
F8VVL1	-0.843345	-0.957178	-0.0123298	0.216993
F8VYK6	-1.41363	0.204786	0.787382	-0.625828
F8WE49	-1.35024	-1.26147	0.0188687	-0.187444
H0Y4Q3	-1.22552	0.133017	-0.665246	0.0962523
H0Y4X3	-1.13443	-0.798655	0.181012	-0.654851
H0Y5L8	-1.30318	-0.58703	0.894683	-0.114701
H0Y9H6	-2.53177	-1.24377	-0.0700861	-0.25221
H0Y9V2	-1.27568	0.504888	-0.752762	0.427564
H0YAB0	-1.37969	-1.07774	-0.263531	-0.91782
H0YBK5	-2.2531	0.055227	-0.974815	-0.511787
H0YCH2	-0.893869	-0.588508	-0.404323	0.206981
H0YHP4	-1.49706	-0.154899	-0.197398	0.00568375
H0YI62	-0.932372	-1.32976	-0.330238	-0.554586
H0YL02	-2.15441	-0.852565	0.118777	-0.964135
H7BYJ3	-1.26119	-1.11698	-0.420182	-0.0296159
H7C096	-0.937788	0.21114	0.175598	0.199179
H7C3T7	-1.82924	0.386703	-0.164865	-0.902716
H7C3Z7	-1.66436	0.358866	0.368546	-0.472645
H7C5B9	-1.9895	-1.48273	0.735156	-0.964629
H7C5R4	-1.2758	-0.858548	-0.533529	-0.266199
J3KRK1	-1.72278	-0.789141	1.17982	-0.182324
J3QLN8	-1.87815	-0.929139	-0.69276	-0.876299
J3QRM3	-1.33015	-0.435689	-0.816993	-0.439069
O15018	-1.03221	-0.640878	-0.196475	0.330537
O43272	-1.21666	0.255166	-0.0735374	0.515419
O43432	-1.5268	-0.62831	0.560897	0.600244
O43520	-1.90141	-1.80109	0.0560887	-0.688145
O75132	-1.09362	0.372263	0.047108	-0.404127
O76082	-2.20531	0.0917997	-1.32901	0.158746
O95343	-1.49494	-0.117181	-0.583094	0.275832
O95760	-1.18746	-1.3411	-0.180215	-0.401192
P11226	-1.45313	0.46759	-0.851279	0.345754
P32418	-1.36001	-0.52074	1.11193	-0.612468
P33981	-1.61739	0.380541	-0.647058	0.297827
P40227	-2.02784	-1.27405	-0.577849	-0.958805
P50454	-2.10633	-0.400313	-0.66704	0.475343
P55055	-0.966091	0.318322	-0.468045	0.470276
P61086	-1.46291	-0.347155	0.198664	0.363814
Q01484	-1.76051	0.148983	-0.421183	-0.573429
Q12816	-2.23571	-0.00897493	0.450343	-0.42143
Q12979	-1.07666	-1.03548	-0.487108	-0.426378
Q13796	-1.3889	-1.17533	0.220062	0.0736521
Q15397	-1.9547	-0.695586	-0.583804	-0.226527
Q16531	-1.27067	0.381416	0.0728062	-0.462569
Q1KSD9	-1.67672	-0.851161	0.333348	-1.18815
Q4G0P3	-1.32903	0.501177	-0.653512	-0.0801694
Q5JY65	-1.29467	-1.20872	-0.438933	0.122501
Q5QPD2	-1.02878	-0.791042	-0.724081	0.301328
Q5SQ80	-1.72041	0.219762	-0.248833	-0.053782
Q5VIY5	-1.23928	-0.939855	-0.288511	-0.734722
Q659F1	-0.90554	-0.791977	-0.619317	-0.289643
Q6FII1	-0.647758	-0.0990905	-0.666871	0.161492
Q6MZM3	-1.35751	-0.537166	-0.835233	-0.57098
Q6T4R5	-2.20106	-0.239308	0.26726	-1.43937
Q6ZMW3	-1.00776	-0.447197	-0.720052	-0.527777
Q86YT6	-1.28366	0.596987	0.0662519	-0.456534
Q8IUC6	-1.38562	-0.66407	-0.261151	-0.888576
Q8NEP7	-1.89747	0.615716	-0.738412	-0.391164
Q8NH00	-0.828802	-0.71057	-0.578567	0.0473783
Q8TF39	-2.24204	-0.0634448	0.45019	-0.714087
Q8WY41	-0.901741	-1.18713	-0.506352	-0.139102
Q92750	-1.71111	-0.981816	0.0142408	-0.901083
Q96LM5	-2.05585	0.689587	0.397254	-1.08608
Q96SI9	-2.56159	-0.831225	-0.318998	-1.44345
Q9BSU3	-1.76168	-0.779389	-0.692814	-0.374682
Q9BZQ0	-1.17956	0.239042	-0.505508	-0.479702
Q9H254	-1.72938	-1.21108	-0.573155	-1.16175
Q9H9L3	-1.95942	-0.810359	0.301415	-1.1206
Q9HD34	-0.789885	-1.14131	-0.307792	0.0878635
Q9NSJ1	-2.41057	-0.0998624	0.874523	-1.77871
Q9NZM5	-1.89109	-1.40055	0.713994	-0.0896766
Q9UQE7	-1.94748	-0.14379	0.397984	0.286443
R4RZ18	-0.815589	-0.131919	-0.367433	-0.480359
V9GY20	-0.948049	-0.0842233	-0.842844	0.421775
A0A087X1H5	-1.17528	-0.161618	-0.827577	0.0258695
A0A1B0GUS7	-1.38191	0.685096	0.634874	-0.509389
A0A2L0WW42	-1.6043	-0.81466	-0.583955	0.859546
A0A2R8Y548	-1.49551	0.916194	0.00900148	-0.671812
A0A2R8YGC5	-1.60388	0.175621	0.409128	0.342998
A4FU99	-1.96609	-1.45045	-0.342964	-0.528633
A6XND7	-1.84715	1.13672	0.28062	-1.41537
A8K1F9	-1.26264	-1.0141	-0.609924	0.617519
A8K4A2	-1.56478	-1.75922	-0.0180588	0.118512
A8MT70	-0.955158	-0.78333	-0.933801	-0.282491
B0QZ77	-0.79611	0.115586	-0.560554	-0.350133
B2RCZ6	-1.43816	-0.798914	-0.702956	0.213081
B4DM73	-1.13473	-0.000284239	-0.97927	0.391066
B4DV59	-0.891628	0.102826	-0.585091	-0.341269
B4DVQ7	-1.79303	-0.130966	-0.368116	-1.48665
B4E1H1	-2.29412	-0.221236	-1.12866	-0.0142199
C9JQY5	-1.31832	-0.629852	-0.913261	0.692565
C9JWI5	-0.820248	0.157535	-0.629069	0.431904
E7EVS2	-2.53999	-0.94218	-0.916521	-1.15723
H0Y9Y2	-1.22127	-0.542728	0.462018	-1.27372
H0YAC5	-1.56297	0.599517	-0.590923	0.470902
H0YFG0	-1.36338	-0.430965	-1.17355	0.436158
H7C5E0	-1.5274	0.468264	-0.705768	0.48678
L8EA00	-1.24483	0.57719	0.327349	0.234271
O75570	-1.11527	-0.621642	-0.964862	-0.00515726
P01579	-1.41008	-0.13729	0.233228	-1.52602
P07437	-1.36568	-1.16589	-0.783866	-0.794216
Q3MIP1	-0.813513	0.0695166	-0.662916	-0.232359
Q49A36	-1.06432	-1.33956	-0.731845	-0.603199
Q59EU4	-1.09218	-0.835388	-0.792251	0.123816
Q5TAA0	-1.29286	-1.02017	-0.283705	-1.14396
Q86VP3	-0.979689	-1.47997	-0.661913	-0.252355
Q8IWB6	-1.25892	0.508185	-0.664375	-0.163006
Q8NEM0	-1.22985	-0.730591	-0.916379	-1.31614
Q8NG94	-2.17761	-0.231143	1.07925	-1.91592
Q8NHX2	-1.43422	0.278552	-1.22582	0.572036
Q96S79	-1.77298	0.539498	0.89697	-0.395157
Q9BV79	-1.07856	-0.270787	0.130476	-1.42026
Q9ULI3	-0.851448	-0.267043	-1.1081	-0.0182065
A0A087X0E7	-2.09558	0.23099	-0.860715	-1.36098
A0A0C4DG77	-1.54839	-0.71409	-0.914888	-1.44103
A0A1U9X7P8	-0.946814	-0.679466	-0.374969	0.66953
A0A6Q8PFU3	-0.822048	-0.423881	-0.943552	-0.442494
C9JAV7	-1.09485	-1.52207	-0.592929	0.645861
C9JP58	-1.1686	-0.881051	-1.08573	-0.667841
G3V2L4	-1.85556	1.02859	-0.564814	-0.0833458
H7BYL6	-0.912317	-0.594603	-1.36347	-0.270739
H7BZ89	-2.11747	0.221897	-0.128309	0.351716
J3KSG2	-1.49096	0.327985	-0.761694	-0.796973
K7EMR0	-2.46436	-1.09793	-0.771009	1.28029
O60869	-0.796327	0.0252014	-0.637183	-0.93019
O95361	-2.23373	-0.0974034	-0.576605	0.664353
O95613	-1.17375	0.190745	-0.856692	-0.674555
P49815	-1.27483	-0.146459	-1.05118	-0.759548
Q04695	-1.02861	0.328857	-0.586699	-0.785782
Q13336	-0.778462	-0.430817	-1.06091	-0.372928
Q14964	-0.8758	-0.331827	-1.16613	-0.270295
Q59EE4	-1.1842	0.153766	-0.568297	-1.44357
Q5JXG1	-1.90997	0.84834	0.709642	-0.126982
Q5UIP0	-2.53058	-1.28616	-0.406222	-1.63635
Q8IW41	-2.30756	-0.353266	-0.571623	0.89629
Q8N2J5	-2.09737	0.389274	-0.13882	0.370261
Q9HBN7	-2.19468	-1.26041	-0.627775	1.28708
A0A087X221	-1.38958	-0.402637	-1.3993	-0.368471
A0A1W2PRF5	-2.21118	0.309899	-0.852609	-1.54154
A0A3G1CIL2	-0.878175	0.354318	-1.10238	0.331948
A0A6Q8PFS4	-1.83461	-1.5536	-0.757588	0.11759
B3KSU4	-2.32431	0.998519	-0.996417	-0.182263
B4DDT1	-2.40439	0.3091	-1.03327	0.0545876
H0Y8L0	-1.96722	-0.457366	-1.55883	0.989389
O00141	-2.23618	0.381041	-0.728928	0.481271
O75420	-1.56615	0.554119	-1.13682	0.0286323
P31025	-2.22526	0.741241	-0.606771	0.0178839
P33992	-0.728002	-0.19908	-1.08816	-0.516536
P59923	-2.50113	0.283861	-0.694951	-0.611643
Q5H8A4	-2.39021	0.368054	-0.652224	0.467284
Q8NHU3	-2.45345	-0.130224	-1.83661	0.686482
Q96L96	-2.53903	0.329725	-1.06881	0.788168
Q9NQ29	-0.922663	0.0830382	-0.773768	-1.37547
Q9UBC3	-2.89932	-0.258363	-1.28936	-0.285207
A0A0U1RQK4	-1.94354	-1.49674	-0.867891	1.00516
E9PMV9	-2.26067	1.7277	-0.0350086	-0.422855
E9PQJ9	-2.64677	-1.30253	-1.12959	-0.569458
O95662	-2.00711	0.17427	-1.18605	-1.05095
P55809	-1.46918	-1.49873	-0.89512	1.00542
Q6PG37	-2.1598	-0.724997	-1.71333	0.0445894
Q8IWR0	-1.57216	-0.688934	-1.26636	1.15413
Q8NEY1	-2.53935	1.1229	-0.512451	-0.458096
Q8TEV9	-2.87366	0.787219	-1.06013	-0.484313
Q92630	-1.94733	-1.45459	-1.0249	-0.270682
Q9GZR1	-2.324	0.509723	0.515221	-0.425324
A0A6G7MAX3	-2.45557	-0.0628402	0.1705	0.127601
D6REC9	-2.40977	0.666046	0.311152	-0.415583
E7EMS7	-1.38659	0.436051	-1.30934	0.194133
H7C2H5	-2.97704	0.859489	-1.34993	-0.438883
H7C363	-2.6318	0.898334	-0.903119	0.673269
O95932	-2.18465	0.578631	-0.684603	1.10924
P35125	-2.8248	-1.8538	-0.298375	1.03716
Q12906	-2.79448	-0.203636	-2.10057	0.0448354
Q7L5D6	-1.3115	0.216593	-0.676362	0.792916
Q99594	-2.5207	0.480452	-1.08207	1.39182
Q9HBH7	-2.33241	-0.737187	-1.97098	0.141958
A0A1B0GW14	-2.59425	-0.565081	0.411779	-0.216288
A8K8B7	-1.14902	-0.667292	-0.30443	0.804928
H7C2Q8	-1.31268	-0.52841	0.0374555	0.759195
K7ERB7	-2.43582	0.19438	0.446767	0.513062
O15042	-1.40062	-1.196	-0.658239	1.10374
Q14008	-0.837504	-1.21315	-1.12324	0.385877
Q7Z3H2	-3.10916	0.884056	-1.15776	-0.131258
Q96RZ4	-1.12055	-1.3334	-0.618763	1.02853
Q9NQX4	-1.43737	-1.15206	-0.576448	1.10308
A0A075B6Y9	-3.19728	-0.14822	-2.59506	2.51101
Q63HQ8	-0.931192	-0.925585	-0.449984	0.839391
Q92954	-1.62858	-0.955411	-1.50979	-0.551189
H7C3I6	-1.26505	-1.646	-0.622935	-1.06774
C9J9Y9	-1.12548	-0.232265	-0.418154	0.827654
B7Z592	-2.12875	-0.180031	-1.27751	1.78097

## Sheet: C4-FC
UniqueID	FC_8h	FC_24h	FC_48h	FC_72h
P04406	-0.998033	0.633237	-1.68455	-0.78013
A0A024R043	-1.88906	1.55876	-2.5724	-1.12923
P20592	-0.84477	0.358425	-1.17758	-0.491829
Q5JS13	-0.477272	0.0487711	-1.63899	-0.700518
Q7KZ85	-1.39847	1.16409	-1.15914	-0.842872
Q8IWY9	-0.198477	-0.1155	-1.75408	-0.700978
Q96M63	-0.508129	0.0245002	-1.19461	-0.449034
Q99836	0.27574	0.264408	-1.72846	-0.83708
Q9H3K3	-0.272923	0.555369	-2.59413	-1.03574
Q9NNW7	-2.07774	0.843391	-2.1208	-1.05823
Q9P0U3	-1.25667	1.07254	-1.05654	-0.951158
Q9P1C1	-1.48193	1.07656	-1.83008	-0.0993493
Q9UHD2	0.62825	-0.358914	-2.31391	-1.46207
Q9UJX6	-0.996206	0.844022	-1.15002	-1.00578
Q9UPN3	-1.22608	1.10176	-1.29104	-0.522501
Q9Y6M7	-0.868736	0.656421	-2.04029	-0.703591
R4QIK0	-1.82685	1.03854	-1.1726	-0.135074
S4R408	0.117294	0.00112739	-3.01606	-0.989462
A0A087WT87	-0.813781	-0.376855	-2.48611	-1.02781
A0A087X2F3	-0.89872	0.502524	-2.5918	0.419417
A0A0S2Z3P9	-0.0931571	0.0551184	-1.72842	-0.628524
A0A286YFL3	-0.325685	1.10241	-1.27723	-0.691383
A0A2R8Y651	-1.01073	-0.267956	-2.25054	-1.20844
A0A2R8YGV1	-1.4519	1.14804	-2.09883	0.253929
A0A343E997	0.606359	1.23321	-3.35837	-2.40792
A0A5C2FZB2	-1.01216	0.416216	-0.947266	-1.08973
A0A5C2G8B4	0.984623	0.367659	-1.98932	-1.66093
A0A5C2GRW8	0.146243	-0.128981	-1.68207	-1.31824
A0A6Q8PF96	-2.23213	2.12127	-2.28216	-1.71345
A0A6Q8PGC2	-1.15394	1.12093	-1.98051	-0.227131
A8K491	-0.241889	0.829565	-1.49462	-1.52986
A8K6R5	-0.989759	0.24168	-1.30799	-0.536321
B3KS26	-1.77132	0.890751	-1.74724	-0.886316
B4E2D0	-0.541444	1.07664	-1.98323	-0.115024
B4E2F3	-2.49534	0.527103	-1.98386	-0.171959
B4E3Q1	-1.09867	0.286685	-1.6817	-0.0105866
B5MDC5	-0.317228	-0.488893	-1.53007	-0.660424
B7Z548	-1.01884	0.47282	-2.05926	-0.972285
B7ZLH8	-0.196276	0.170626	-2.62917	-0.525919
C9JB63	-0.320569	0.259655	-1.66059	-0.525982
D3DUR0	-0.31062	0.556744	-1.30713	-0.709597
D6RA15	-0.42549	-0.160935	-1.84765	-1.12205
D6RDY0	-1.77804	1.30288	-2.13659	-2.12187
E5RFR8	-1.38393	0.116446	-1.27601	-1.41132
E7ES26	-1.0286	1.5072	-2.6074	-0.429754
E9PPC2	-0.759312	-0.304758	-1.38951	-0.739147
F4MHD2	-0.720781	0.712439	-1.40471	0.268906
F4MHH7	-1.54492	1.64229	-2.4874	-0.245999
F4MHK8	0.338091	0.014735	-1.96211	-0.837922
F5H7J8	-1.74882	1.15277	-1.56811	0.609332
F8VVU0	-1.17587	1.24761	-1.28826	0.069164
F8WCK2	-0.573047	1.29654	-1.44823	-0.813322
F8WE69	-1.11635	1.92388	-0.863883	-2.13633
G4V2I9	-0.303736	-0.054743	-1.40509	-0.490811
H0YAM0	-1.18719	0.520479	-2.09869	-1.18869
H0YAZ5	-0.747696	0.192487	-1.53356	-0.640594
H0YFU6	-1.09497	-0.278085	-1.94684	-0.494277
H0YKW1	-0.797464	1.00325	-2.3986	-1.20991
H0YMB8	-2.48514	1.65934	-1.94088	0.101673
H3BRJ5	-1.76707	0.994153	-1.11559	-0.638177
H7C1M3	-1.89434	1.31719	-1.1861	-0.515972
I3L0U2	-0.497168	0.259199	-3.37661	-1.25157
J3KRM6	-1.00529	0.00635589	-1.38701	-0.343676
J3KT13	-1.70275	1.82243	-1.39476	-1.04301
J3QRR0	-2.25864	0.269502	-2.11411	-0.756372
J7HPF9	-0.999246	0.903317	-2.48935	0.38363
K7EIK1	-0.906298	1.13664	-1.9076	0.140198
K7EJ04	-1.81881	0.558329	-1.25391	-1.37235
K7EQZ1	1.28843	0.850518	-2.5228	-1.76352
L8E8P0	-1.17598	1.18257	-2.89685	-0.347154
O14686	-0.858747	0.486853	-1.0134	-1.47634
O43829	-0.474878	1.18925	-3.04944	-0.093333
O75528	0.473317	0.275317	-1.5863	-1.89151
O75716	-1.03428	0.082057	-2.18003	-0.987152
P02545	-1.13745	0.20738	-2.20675	0.0553802
P11142	-0.834791	1.15125	-1.45607	-2.14556
P12259	0.587123	0.0230161	-2.07529	-1.44297
P13645	-0.23892	0.143186	-2.07819	-0.370846
P15328	-1.17276	0.888379	-2.3533	-2.20494
P27708	-0.129701	-0.172313	-1.46771	-1.28258
P35240	-1.16774	0.635698	-1.90315	-1.71485
P35527	-0.589098	0.226871	-3.02955	-0.924575
P36578	-0.545509	0.256244	-1.89125	-1.53756
P50552	-0.16302	0.687971	-1.06664	-1.38584
P57088	-2.01973	2.15537	-3.12174	-1.84686
Q02040	-0.826136	0.147817	-3.01491	-0.582606
Q02413	-1.09844	0.844144	-1.59463	-0.312114
Q02543	-1.47919	1.1367	-1.54263	-0.478528
Q13789	-0.742868	0.916451	-1.9048	-1.36755
Q15075	0.765245	0.168375	-3.90867	-0.961666
Q15527	-0.755341	0.502578	-1.06034	-0.966985
Q2LD37	-0.642372	-0.149075	-1.52657	-1.50993
Q2M2I3	-1.52071	0.598492	-0.935474	-1.37956
Q58DX5	-0.509477	0.552884	-1.55212	-1.19367
Q5HYI3	0.26773	0.311063	-1.44723	-1.15382
Q5JR59	-0.0269193	0.821102	-3.20226	-0.697623
Q5PRF9	-2.67132	0.53508	-1.20436	-1.65387
Q6DN14	-0.992244	1.43707	-1.97712	-0.964208
Q6WRI0	-1.24	1.30962	-0.959282	-0.807977
Q6ZMJ4	-0.523752	-0.0187733	-3.09848	-0.547126
Q6ZTK7	0.566996	0.520759	-2.52435	-1.26038
Q71V07	-1.80973	0.284427	-1.41725	-1.71462
Q7Z4L5	-0.290712	1.04017	-1.85967	-0.557898
Q7Z7G8	-0.189239	0.745736	-2.78845	-1.00106
Q86SQ0	-2.13501	1.37126	-1.57377	-2.02174
Q86V25	-1.17152	1.68609	-1.06882	-0.802199
Q86Y25	-0.603905	0.147347	-3.69842	-1.08352
Q8IVV2	-2.95172	0.618847	-1.88628	-1.63868
Q8IWI9	-0.183745	-0.721175	-1.67609	-1.33081
Q8IWL8	-2.51389	0.187433	-1.78165	-0.749292
Q8N4L1	-0.850836	1.34012	-0.958738	-1.97944
Q8N6G2	-1.27848	-0.0513441	-2.83163	-0.881577
Q8N7P7	-0.527282	-0.387354	-1.32285	-1.02906
Q8NB42	-1.90034	0.513797	-4.02319	-3.35951
Q8TBG4	-1.06042	0.38864	-1.79656	0.22604
Q8TBY0	-0.049861	0.515702	-1.05914	-1.63761
Q8TE54	-1.26985	-0.439045	-1.61633	-0.853569
Q8WY85	-1.11125	-0.709808	-2.52532	-1.90384
Q92619	-0.598075	0.589494	-3.32434	-0.399823
Q92681	-0.910563	0.251863	-1.32049	-1.14237
Q96HN2	-1.50912	1.42785	-2.90348	-0.4893
Q96Q15	-0.761059	0.612112	-1.31503	-1.49082
Q99457	-0.697118	-0.323396	-1.77789	-1.53107
Q99805	-0.684454	1.11531	-1.77797	-0.0678674
Q9BX10	-1.41898	0.578406	-2.09267	0.333098
Q9BZH6	-0.963839	-0.475354	-1.94309	-1.35466
Q9H307	-0.581021	1.06556	-2.73836	-0.406774
Q9H7D2	-0.883822	-0.0232042	-1.43022	-1.79133
Q9NPB6	-0.0617856	1.04726	-1.45088	-2.84911
Q9NUJ3	-1.16144	0.270496	-1.2987	-1.65937
Q9P2E9	-1.30782	1.43371	-1.25387	0.19729
Q9UJ83	-0.0492376	1.5764	-1.92729	-1.92793
Q9Y2M2	-0.693455	1.91064	-0.912338	-1.53716
A0A087WTG3	0.730239	0.541124	-2.03718	-0.505553
A0A087WYC6	-0.66234	1.14566	-1.91679	0.540892
A0A0A0MRY4	-0.228107	1.16238	-2.39719	0.504448
A0A0A0MSD2	-0.502031	0.610506	-1.79057	-2.07409
A0A158VV12	0.00457752	1.00511	-2.5656	0.688512
A0A5C2GJH3	0.180117	1.11721	-1.69152	-0.394763
C7DU17	-1.41058	0.128739	-1.93025	-2.35239
C9JWN1	-0.981537	2.26359	-1.87247	-1.07191
F5GY59	0.36802	1.85929	-4.54569	-1.45184
F6MDI0	-1.38543	2.03122	-2.30564	0.076329
F8WB67	-2.0933	-0.158555	-3.10899	-1.20348
F8WDB8	0.19447	1.50716	-2.18997	-0.873954
G3V4X1	-1.06225	-0.394303	-1.44867	-1.74972
H0YD46	-0.302434	1.27875	-2.32756	0.48097
H3BVF8	-0.614513	-0.225122	-2.93944	-0.297603
J3KNM7	-0.578199	0.0792175	-3.79216	0.15571
P56556	-1.46448	0.555915	-0.935467	-1.80234
P63165	-1.2508	1.72928	-1.55971	-0.11047
Q14119	0.788505	1.58822	-2.35473	-1.31953
Q16760	-1.51022	-0.507181	-2.23671	-1.90698
Q8N9U2	-0.306806	1.69226	-1.20333	-0.925665
Q96NW7	-0.808295	-0.405828	-1.68415	-0.143937
Q9Y673	-2.69684	0.182093	-1.70948	-2.50935
R4GMQ3	-0.0513083	1.33215	-1.68522	-0.241887
A0A0D9SFB1	-1.66956	-0.382997	-2.05201	-2.18103
A0A140T9Z1	-0.697581	0.0430004	-3.03368	0.575822
A0A494C076	-0.320242	1.25619	-1.53265	0.340889
A0A6Q8PH92	-1.8468	0.148252	-2.13502	0.360489
B4DE78	-1.96431	0.0340837	-1.13115	-1.88223
B4E0L5	-1.16497	2.09127	-2.32586	0.420368
E7ESJ3	-1.34902	2.45561	-2.91634	0.415645
G9LKI3	0.457676	3.02239	-2.05372	-2.4778
H0Y8P1	-2.33957	0.560314	-3.13028	1.06074
H0YJP9	1.1664	-0.549998	-4.21272	-0.30917
J3KS97	-0.581553	3.23997	-3.57985	-0.40583
Q99604	-3.26122	3.25215	-2.43635	0.295694
Q9UIU6	0.434264	2.2858	-1.90978	-1.22214
A0A0N7IL20	0.593518	3.04906	-2.59458	-1.63848
A0A5C2GIV5	-1.30293	-0.171452	-3.87264	-0.406856
A8K5K1	-3.45655	0.753382	-4.87793	1.14826
Q14703	-1.26059	-0.112742	-2.54183	0.677315
B4DGW2	-3.66292	2.66624	-2.34498	0.326563
P56373	-0.584589	-0.507131	-3.4064	-0.263643
Q2L6J4	-1.97976	-0.234825	-2.69287	0.760229
B2R4R0	0.117573	1.77551	-1.71535	-0.0928116
P29475	-1.52028	2.51642	-1.84296	0.981628
Q04912	-3.80364	1.58543	-2.40575	-5.18613

## Sheet: C5-FC
UniqueID	FC_8h	FC_24h	FC_48h	FC_72h
A0A5C2GB23	0.466646	2.24149	-0.653351	1.40746
A8K2A8	0.702218	2.24384	0.389313	1.3584
B4DLH5	0.030735	1.43499	-0.320201	1.1244
B4DVD2	-0.0986085	1.7425	-0.42879	0.348723
C9JNM5	0.380541	1.92721	0.073756	-0.223653
P51816	0.257751	1.13931	-0.523994	1.22278
Q15447	0.322171	1.64401	-0.479723	1.83894
Q5TEA6	-0.549985	2.44838	0.388925	-0.031544
Q5W0A0	1.93042	1.75093	-2.61542	-0.168961
Q658L1	-0.0541312	2.20784	0.0693079	0.713732
Q9Y5K3	-0.220335	1.62358	-0.451354	1.33679
A0A024R1H0	0.502961	2.2994	-1.59207	0.510596
A0A024R9R7	0.681699	1.60697	-0.352605	0.0456251
A0A0C4DFP6	-0.129778	2.69442	0.522799	0.75454
A0A140T9W5	0.34025	1.80426	-0.0836365	-0.425033
A0A1B0GUG2	2.88741	2.78078	-0.240668	0.869753
A0A2R8Y4E5	1.22118	1.2294	-0.638846	1.31944
A0A2R8Y4R7	-0.424346	2.71118	-1.86797	1.34894
A0A2R8Y535	0.312122	2.7245	0.426085	-0.299256
A0A2R8YEM1	0.815695	1.36656	-0.814609	0.232223
A0A384P5W4	1.02523	1.88116	-0.433574	-0.414746
A0A583ZB54	-0.0203387	2.08069	0.329811	0.110529
A0A5C2FVL9	1.00028	1.29279	-0.392325	1.01571
A0A5C2G9S5	2.03494	3.55449	-0.457277	1.35799
A0A5C2GB83	0.533674	2.55467	0.566902	0.240576
A0A5C2GLS6	2.0158	2.58534	-2.13808	0.00501957
A0A5C2GXT4	0.827325	3.89903	-0.90892	-0.531769
A0A6Q8PF81	-0.429396	2.282	0.0998322	1.98898
A0N4V7	0.732499	1.63697	-0.279982	1.76109
A6NNC1	1.00782	3.22026	0.634367	0.588737
A6NNF4	-0.00278122	2.1969	-0.00763933	-0.696548
A7XAK3	1.10927	1.29717	-0.310507	0.710204
A8K8B0	0.926468	3.9072	0.766518	-0.415721
B1APQ1	-0.155019	2.80195	-1.31425	0.814634
B4DMS0	-0.223778	5.02427	-0.186863	-2.62025
B4DRW4	0.775094	1.62392	-0.678567	-0.217764
B4DXH7	-0.881326	2.62343	-1.59182	0.137907
B7Z7Y9	0.385823	1.43039	-0.71007	0.104958
D6RD59	0.559709	1.33512	-0.322597	0.522085
D6RIA3	0.972905	1.67969	0.361831	0.286871
D6W551	0.657052	1.50268	-0.302421	1.62897
E9PIN9	1.23982	2.32294	0.101154	0.915946
F2Z2X1	0.568897	1.37547	-1.26141	0.791594
F5H523	0.329472	1.70901	-0.515974	-0.196857
F8VRI6	0.489453	1.17857	-1.13526	0.588551
H0YBV4	1.69818	3.0534	-1.37736	-0.845129
H0YG53	0.706833	2.93815	-0.248843	0.704505
H0YHS3	-0.412291	2.00732	-0.228657	-0.169217
H3BNE7	-0.837536	1.93572	-0.86204	1.34563
H3BNP6	0.586195	1.68983	-0.0526954	-0.109491
H3BVE2	-0.339262	2.09867	0.0846666	-0.355334
H7BYM9	0.996332	2.30791	-0.0885687	-0.579951
H7C0H2	1.0004	1.24761	-0.336273	0.263297
H7C2Q7	0.882535	1.66365	-0.795852	0.725067
H7C3M8	0.424557	1.9555	-0.290291	-0.343129
I6L9C2	0.343148	1.14772	-0.301753	1.52478
J3KNV5	-0.961117	2.82123	-1.00984	1.66739
K7EMZ8	1.00707	1.74012	-0.913694	0.0686507
L0EPY0	0.403422	2.16161	0.154681	-0.425435
O00287	0.0692788	2.00001	-0.236652	-0.177083
O00746	0.157039	2.15145	-0.404257	0.557448
O14939	-0.142632	1.55245	-0.0816307	1.21485
O43252	0.188026	2.01761	-0.294438	0.673244
O43594	1.11228	1.56737	-0.288951	-0.4988
O75970	0.328626	4.84362	-0.626191	-1.17719
O95171	0.952334	3.20529	-0.553049	0.748442
P09884	-0.250346	1.79542	0.15337	0.532905
P0C7M3	1.12644	1.84599	0.151634	0.270426
P21359	0.705177	1.53174	-1.55209	0.0763034
P41236	1.74893	1.11753	-0.802311	0.584967
P48594	1.25225	4.33975	0.2575	0.834385
P48681	0.680044	1.63323	-0.695791	0.0684216
P58658	-1.17327	2.98327	-0.0605753	-0.9007
P68431	0.804419	1.20561	-1.10935	0.336463
Q11203	0.818781	2.39062	-0.471879	1.22173
Q16849	0.448511	2.99913	-1.50478	0.496556
Q2M3X1	-0.34073	2.39619	-0.866383	-0.517262
Q53TW0	0.711602	4.07229	-1.51936	-1.0366
Q59H35	-0.733499	2.41134	-0.180086	0.409857
Q5T481	1.08664	3.71566	-1.64267	0.191837
Q5W041	-0.0895919	2.67659	0.64439	0.829237
Q6DKI7	-0.175275	2.71758	-1.73793	0.0239965
Q6ZPC6	0.860536	4.31734	0.708341	0.349625
Q6ZRG2	-0.0733364	1.63798	-0.175102	0.297256
Q6ZUZ1	-0.2025	1.57186	-0.586283	0.83036
Q7Z494	0.779929	1.76936	0.174659	0.892171
Q8NFU7	0.696132	2.24738	-1.78087	0.247312
Q8NH99	2.41351	1.64342	-0.64829	-0.166344
Q8TDI7	0.516894	1.88968	-0.507027	0.163666
Q969R5	-0.333648	2.39009	-0.710917	-0.537051
Q96A32	-0.524802	2.6481	0.169105	0.780654
Q96D96	0.511809	1.70577	-0.138453	1.60478
Q96GC6	0.47011	2.26758	-0.21454	2.12816
Q96JH7	-0.444808	1.93447	-1.60108	1.00944
Q96MR9	0.363468	2.64971	0.343675	0.993287
Q96Q47	-0.298616	1.80456	-0.158027	0.427838
Q96RE9	1.59651	3.55566	0.33319	0.997415
Q99750	0.539577	2.25583	-0.217355	-1.01956
Q9BUH6	0.728264	1.65214	-0.230865	1.11195
Q9BVJ6	0.04883	3.19971	0.711602	-0.300677
Q9H0D6	-0.000217362	2.23876	0.492931	0.188654
Q9H6R4	-1.0508	2.71017	-0.791899	-0.212621
Q9H804	1.84167	2.2467	-0.531178	0.850716
Q9UIF8	0.863907	1.75593	-1.2498	0.436661
Q9ULM0	1.27409	2.03256	-0.206712	-0.0536342
Q9Y2A7	0.964045	1.40747	-0.0630323	-0.148102
Q9Y2G7	0.956593	2.51679	-1.94823	-0.706953
Q9Y2K2	2.58931	2.16768	-0.712439	1.52939
Q9Y2L6	0.169194	1.35318	-0.268196	0.737815
Q9Y6V0	0.642817	1.26728	-0.455381	0.506177
V9GY54	1.9864	4.79342	-1.86924	-0.949896
X5D2X2	-0.430962	4.26827	0.626292	0.110215
Q8TBA7	-0.944964	2.4321	0.200578	-0.321754
A0A1W2PPH2	-2.0799	3.91162	-0.225845	0.35957
E9PLX4	-0.275532	1.72121	0.322423	1.50093
K7EK47	0.00764883	1.66334	0.433198	1.13365
K7EMN3	1.97439	1.79919	0.169658	0.557415
K7ER37	1.06882	2.29729	0.36879	1.35268
O94986	0.728499	1.71884	0.427129	1.08427
Q2TV78	0.277597	1.19983	-0.290136	1.35756
Q6PIS1	0.225488	4.3504	1.84359	1.09927
Q6ZMC9	-1.46637	2.46481	-0.273193	0.835497
Q9H9A6	2.31133	1.4926	-0.0821265	0.539664
A0A0A1TTP8	-0.601691	2.00846	0.559728	0.590744
A0A2R8Y7X6	-0.0217983	2.13238	0.820936	0.570526
A0A6Q8PHD3	-0.424335	2.36265	0.649011	0.0807077
B7Z614	-0.309012	6.28964	2.57281	-0.834847
Q14331	0.515805	2.22566	0.627722	1.64492
Q15572	2.01861	2.24654	0.864663	0.213868
Q5SW24	-0.176656	2.16594	0.747879	-0.398497
Q99726	1.40756	1.86975	0.854456	0.461978
A0A4P8J559	-0.112112	1.86146	0.487391	0.113531
A0A654IE12	0.262245	1.67432	0.668105	0.389681
B3KRC7	0.0483009	1.37111	0.0920616	1.08538
C9J2M7	1.5442	1.92394	0.381989	1.03327
K7EPU3	0.666843	1.87826	0.947464	1.0578
P49848	2.34691	2.16496	0.685615	0.511105
P50993	1.12813	1.55875	0.85992	0.536866
Q13438	-0.299136	1.64798	0.0270912	0.51653
A0A0B6XK13	1.02701	1.71542	0.574281	1.16195
H3BRU7	0.867092	1.09117	-0.0925778	0.434996
H7C4J6	2.31551	3.69349	2.05903	0.731243
O14777	0.821132	2.20763	1.71438	0.636651
Q8WWQ2	3.01547	2.70841	0.599327	0.95653
Q96BM1	2.02077	2.84636	0.355949	1.8033
Q15435	1.74612	1.43748	0.503069	0.166713
Q9H1K0	0.28615	2.23212	1.09916	1.77346
B4DTT4	1.51096	1.36759	0.385079	0.0301269
Q9H106	2.03419	1.26689	-0.767118	1.58766
A0A0U1RQE4	0.710145	1.24886	-0.103822	0.181815
A0A5C2GGI0	1.28474	1.62362	1.10316	0.825989
B4DDJ6	0.183674	1.5587	0.242029	0.0998237
C9JW04	0.115654	1.88204	1.23946	0.288419
O96013	0.105766	1.46303	0.731492	0.465664
P0CI25	0.327056	1.29123	0.417467	0.563964
P11277	0.159597	1.55478	-1.77926	0.329026

## Sheet: C6-FC
UniqueID	FC_8h	FC_24h	FC_48h	FC_72h
Q86U86	0.468567	0.157497	-0.818419	0.658548
Q8NEU8	0.146435	0.160586	-1.16467	0.227873
Q96GQ5	-0.00264265	0.123621	-0.914028	0.381788
Q9UI10	0.815725	-0.523245	-0.430948	0.878831
A0A075B6Q4	0.230275	0.988776	-1.44941	2.16155
A0A0A0MSY0	0.235804	-0.215514	-0.898452	1.2521
A0A140VJG6	0.600276	-0.206854	-0.75232	0.971804
A0A1W2PR78	0.662715	-0.454266	-0.749573	0.515929
A0A3B3ITA5	0.393012	-0.207837	-0.832064	0.983649
B4DW90	0.116632	-0.25354	-0.785625	0.976789
C9J583	-0.214843	0.121533	-0.955493	0.916359
F8WC92	0.119103	0.00386323	-0.421804	0.849367
H0YIK9	0.537206	-0.80463	-0.412832	0.700519
H0YIV6	0.309532	-0.496435	-0.519095	0.647394
H6VRG3	0.0287608	-0.212978	-0.817851	0.366634
H7C0J4	0.411422	0.229869	-0.796414	1.41821
J3KNC2	-0.0508645	-0.0491318	-1.12516	0.841736
O15027	0.752755	-0.301785	-0.889597	0.719246
O75366	0.822869	-0.485407	-0.927596	0.707132
O76068	0.371916	0.204795	-0.72993	1.06704
O95325	0.486349	-0.782807	-0.775145	0.873602
P14543	0.729161	-0.357226	-0.305652	0.851046
P15260	0.732419	-1.12966	-0.748814	0.812791
Q03938	0.27004	-0.44088	-1.40018	0.181041
Q03989	0.364431	0.395704	-0.297996	1.19675
Q05C05	0.218974	-0.158102	-0.552186	0.78114
Q13385	0.35414	0.0795002	-0.981536	0.474664
Q14766	1.14719	-0.0462031	-0.554861	1.00018
Q15459	0.642194	0.167526	-0.717752	0.610507
Q494U1	2.37653	-1.33284	-1.9235	2.48233
Q53GI3	0.555164	-0.586146	-0.840868	1.17569
Q59G93	1.18547	0.267191	-1.34385	0.879863
Q5EB52	0.68641	0.303136	-0.630723	0.435414
Q5SZP4	0.222544	-0.956263	-0.756389	1.64746
Q5TBN9	0.614303	-0.00218293	-0.908313	2.83965
Q68EA5	0.17813	-0.0629475	-2.10401	1.31858
Q6NWY9	0.544261	-0.30805	-1.1588	1.02013
Q6PJH3	0.652132	0.0799462	-1.09803	0.0282572
Q6Q759	0.547824	-0.971576	-1.35333	0.79079
Q6ZMN7	1.62072	-0.833385	-0.772414	2.51871
Q6ZS54	0.234589	-0.220838	-1.29978	1.70343
Q76KP1	0.131405	0.46654	-0.571887	0.979532
Q7RTR2	0.687622	-0.961336	-0.700711	0.501876
Q7Z7J5	0.874903	-0.84204	-0.741083	0.858987
Q86T07	-0.207898	-0.291115	-1.09586	1.05729
Q86TV6	-0.113236	-0.314858	-0.784266	0.832013
Q8IWE5	0.506701	-0.931521	-0.134809	1.24923
Q8IZ69	0.414325	0.0843103	-1.6807	0.87397
Q8IZA3	0.33675	0.166464	-0.944143	0.797561
Q8NAT2	0.0345044	-0.216601	-0.751134	0.880235
Q8NF91	0.965214	-0.0421087	-1.05745	0.82174
Q8NH22	1.02402	-1.05176	-1.8022	0.662855
Q8TB96	-0.316499	-0.169387	-0.932673	0.944009
Q8TDM6	0.0848255	-0.288345	-0.696087	1.61567
Q8TDR4	1.11154	-1.17886	-0.616264	1.14797
Q8WXC3	0.681676	-0.847777	-0.328186	0.805337
Q92878	-0.383908	-0.0079632	-1.21907	1.7358
Q92886	0.446261	-0.248499	-1.11721	-0.054177
Q96FC7	0.81371	-1.11529	-0.542315	0.860609
Q96KG7	0.0445828	0.0481517	-0.578189	0.831211
Q96RG5	-0.255874	0.0757518	-1.18141	1.1192
Q96RN5	0.488903	-0.765401	-0.346122	0.840021
Q99445	-0.149482	0.130407	-0.810663	0.753552
Q99865	0.739973	-1.32135	-1.39269	0.622354
Q9H1D9	0.397012	-0.712924	-0.273965	0.721812
Q9H5J4	0.504818	-0.319186	-0.356215	1.10254
Q9H6Y4	0.441534	-0.451606	-0.247968	0.832276
Q9H9V9	0.901249	-0.502906	-0.0385905	1.74101
Q9NPH5	0.670662	0.367573	-0.826497	0.493098
Q9NSI4	0.782441	-0.321223	-0.22611	2.03319
Q9NZ72	0.344875	-0.248986	-0.55565	1.07316
Q9P0L9	0.634294	0.0716742	-0.715846	1.19283
Q9UKT7	-0.531398	0.370719	-1.08072	0.866612
Q9UMX0	0.434268	-0.639243	-0.603286	0.470828
Q9UPV9	0.367565	-0.313355	-0.911557	1.0791
Q9Y2A4	0.280062	-0.127041	-1.8924	0.180136
Q9Y314	0.625806	0.319299	-1.26377	0.873786
Q9Y4A5	0.426102	0.112629	-0.735901	0.373858
Q9Y4G2	0.727568	0.056803	-1.0335	0.812543
Q9Y6X0	0.209591	-0.813149	-1.53745	0.869037
V9GYA6	-0.501362	0.332278	-1.14873	0.892591
A0A087WUA1	0.0266124	-0.517584	-0.882983	0.794265
A0A0A0MTP3	1.6153	-1.33715	-2.07302	1.02891
A0A0C4DFR2	0.857884	0.587982	-0.558924	1.02592
A0A0S2Z4Z4	0.756666	0.248032	-0.249154	1.65248
A0A0U1RR46	0.838591	0.533182	-0.554001	0.730801
A0A0U1RR92	0.142294	0.851095	-0.885423	1.54492
A0A1B0GTY3	0.535701	-1.65208	-0.938843	0.819873
A0A1B0GVJ7	0.369479	0.220875	-1.2424	0.507175
A0A1C7CYX1	2.01771	-0.139059	-1.08018	1.95539
A0A286YFG8	-0.377155	-0.296287	-0.963584	0.67668
A0A286YFM8	-0.0478384	-0.592923	-1.63939	0.644197
A0A2R8YFZ7	0.145633	-1.36239	-1.19144	0.887496
A0A3B3IRM0	1.2462	-0.558234	-0.769925	1.1225
A0A3B3ISQ9	-0.0540914	-0.351785	-2.70599	1.40205
A0A3B3ITC7	0.243015	-0.032038	-1.13326	0.837759
A0A494C1N9	0.630022	0.0294105	-1.09363	1.50423
A0A5C2GKB2	0.34519	-0.615572	-1.35964	0.528635
A0A5C2GTZ8	1.81449	-1.70244	-0.52802	2.11711
A0A5H1ZRR9	0.118242	-0.515164	-0.597911	0.665448
A3KN83	-0.259206	-0.225086	-1.4848	2.16534
A6NJB7	0.891858	-0.524069	-1.28834	1.15135
A6NL82	0.402283	0.384367	-0.633527	0.466475
A8K5C3	0.956258	0.769266	-0.58573	0.893478
A8MXQ7	0.523889	-1.63604	-1.08496	1.50275
B4DI83	0.0473553	0.136841	-1.33391	0.480975
B4DYN7	-0.226113	-1.01713	-2.6298	3.29847
B4E319	0.094408	-0.742156	-0.561561	0.509886
B7Z1D8	1.06853	-1.90645	-1.33874	1.7912
B7Z620	-0.174617	-0.211328	-1.56484	0.539862
B7Z628	0.080645	-0.70871	-1.04469	1.04286
D6PW95	0.650232	0.146679	-1.45168	1.51604
D6RBK1	0.476833	-0.966107	-0.697341	1.06812
E5RFR7	2.80442	0.660653	-3.13668	2.34888
E7EM57	-0.0392526	0.671585	-0.850157	1.44586
E7ER64	0.558859	0.245632	-1.1755	0.0990824
E9PKF8	0.863995	-0.204244	-1.99372	0.408483
E9PRH0	1.14401	0.194559	-3.42239	0.721352
F2Z3L6	0.660041	0.382906	-0.449614	1.06976
F8VRN8	-0.17768	0.00627212	-1.14275	0.390415
F8WBD9	1.3205	0.277752	-2.42404	1.08943
F8WED2	0.396395	-1.78936	-1.17085	0.706578
F8WEY7	-0.124496	-0.476295	-2.42568	1.5958
G3V0H0	1.46795	-0.190585	-0.9297	1.66559
H0Y548	-0.499581	-0.515332	-1.00038	0.825317
H0Y5D9	0.623975	1.00704	-0.798045	1.62946
H0Y827	0.675868	0.216332	-0.919643	0.121758
H0Y8U5	-0.24111	-0.10346	-1.64645	2.38438
H0YJL9	-0.0492201	-0.771963	-0.549325	0.945799
H0YKT3	0.154423	-0.550045	-0.918544	0.718785
H3BQR9	0.424609	0.139214	-1.43596	0.986434
H9C875	0.744928	0.136289	-2.416	1.08491
I3L0Z6	1.74831	0.24935	-1.40371	1.86304
J3QKP2	0.908474	-0.395556	-0.853092	1.95019
K7EQG1	0.103399	0.0233604	-1.56168	0.277159
L8E7L4	-0.313616	0.64491	-1.61102	1.13908
L8E8V8	0.699715	0.270035	-0.342169	1.32692
L8ECH6	0.183868	0.754943	-3.25074	1.71902
M0QYI5	0.357862	-1.93729	-1.41834	1.14863
O75113	1.17681	0.656523	-0.926051	0.806441
O95373	0.646875	0.571767	-1.76637	0.243052
P01266	-0.352247	-0.106737	-1.26265	0.538101
P08247	0.117081	-1.05078	-0.738043	0.434281
P08727	0.306473	-1.66366	-1.79751	1.48952
P11686	-0.331989	-0.800966	-1.14089	1.71121
P16403	-0.198559	1.04028	-1.26353	2.29717
P29274	1.24138	0.70784	-3.91582	1.95352
Q04446	-0.282391	-0.986945	-0.95847	1.32259
Q13188	-0.0193139	-0.616915	-1.34805	0.123981
Q13310	1.38937	0.405828	-0.597492	1.27823
Q13715	-0.0199761	-0.642784	-1.16207	0.685195
Q20BI7	0.230323	0.579098	-1.17699	0.746734
Q6IAN0	2.36304	0.503139	-3.50516	1.38785
Q8N9V0	0.191244	0.58764	-0.863998	0.619521
Q92526	0.306595	-1.40518	-1.33605	0.317585
Q9H7N4	0.380988	0.852844	-1.17364	0.738529
Q9NS66	0.600989	-0.841678	-2.51164	-0.0107851
Q9NXL9	-0.226453	0.971323	-1.71	1.67131
Q9UK10	0.132168	-1.36716	-1.08171	0.299117
Q9Y2N7	0.0476003	-0.501351	-1.73859	0.200722
Q9Y5T5	-0.799552	0.036269	-1.56287	0.793615
E5KR07	-0.698758	-0.228733	-1.80009	0.940679
H0YDF6	-0.533802	-0.472153	-1.34935	0.569406
K7EMN4	-1.14493	0.991906	-1.84478	1.3779
L8EAA6	-0.212993	0.815671	-2.23754	1.00906
M0R391	0.507437	0.788229	-1.36051	0.234078
O95405	-0.547915	-0.0965949	-1.01105	0.60342
P54257	-0.719014	1.03122	-1.38902	1.32207
Q08AE9	0.387572	1.07104	-1.90652	1.2827
Q68CZ2	0.223194	0.739922	-1.32074	0.470823
Q6PIN0	-0.540874	-0.205117	-1.83447	0.538559
Q6ZME7	-0.0689252	-0.167629	-0.452497	0.617509
Q6ZMN8	0.0258768	-0.699821	-1.36319	0.00394407
Q7Z2K8	0.0316504	-0.143151	-0.417718	0.994346
Q86UX2	-0.204126	-0.907476	-1.93525	1.12648
Q92736	-0.715334	-0.461463	-1.2413	0.617388
Q9BZQ2	0.282067	-0.0412027	-0.351779	0.508959
Q9BZS5	0.987701	1.1257	-2.04784	0.861261
Q9HCK1	0.535937	0.171229	-1.82484	-0.129269
A0A087WVQ4	-0.366159	-0.389507	-2.24689	0.853634
A0A1W2PPE0	-0.000936804	0.0932295	-1.51958	0.0934159
A0A2R8Y595	-0.0912	-0.881737	-0.529452	1.07339
A0A3B3ISE8	0.496272	-0.721171	-1.62868	-0.295447
A0A5C2GTN1	-0.0367499	-0.692476	-0.428722	0.838404
B4E1C4	-0.306114	-0.61946	-1.71891	0.449546
E7ERL6	-0.655409	-0.31351	-2.49624	1.03767
G5E9A8	-0.454704	-1.15896	-1.01036	0.617638
O75600	-0.736796	-0.0449792	-1.84558	0.620655
P20929	-0.0889862	-0.84302	-0.70726	1.55265
P32119	-0.206294	0.0824667	-0.522616	0.487686
P48668	-0.900931	1.5212	-2.24087	1.66458
Q6XPR3	-0.212439	-0.897946	-1.19091	0.10625
Q6ZWG8	0.629913	1.18513	-1.2391	1.05576
Q92945	-0.714852	-0.866048	-1.26873	0.590224
A0A024RDB2	-0.95623	-0.642679	-1.82436	1.05751
H0YGE5	-0.717998	-0.207466	-1.896	0.452241
O94782	0.999621	1.70803	-2.61833	1.07151
Q96MX3	-0.429621	-0.275949	-3.37786	0.948835
D6RAZ0	-0.595203	-0.939666	-0.906831	1.08938
Q8NGB8	-0.224416	-0.933793	-2.55931	0.651749
A0A087WZL6	-1.2179	-1.13851	-2.19769	1.87379
A0A0A0MS91	-0.391577	-0.280627	-0.608685	0.841513
P47887	-0.491711	-0.147516	-0.96238	1.37601
Q6NT04	-0.970077	-1.66213	-1.68271	1.95161
Q9BPW8	-0.513118	-1.42635	-0.674045	0.980335
A0A343YSB6	-1.28132	-0.642002	-1.79615	1.90402
H0YIJ4	-0.716324	0.687519	-1.04862	0.743177
Q7Z727	0.382259	-0.325114	-1.09912	3.5468
D6RGD2	-0.521863	0.170888	-0.822682	1.12256
H3BRL9	-0.232914	-0.963821	-0.332407	0.916966
M0R1D5	-0.635004	-0.503454	-0.939707	1.53503
P62857	-0.640633	-1.96121	-0.772155	1.66376
Q6ZQX9	-0.791629	0.118666	-0.902421	0.889343
A0A1B0GTN0	-0.161337	-1.09498	-0.293023	1.16812
A0A384MEG1	0.477781	-0.750547	-0.020872	1.0771
A0A590UJ17	-0.630942	-0.51599	-1.12022	2.06846
E7EPC8	-0.169463	-0.53526	-0.239372	0.755621
K7EQ47	-0.0939859	-0.18446	-0.31966	0.626813
Q969P0	-0.304323	-0.868008	-0.453903	1.26329
Q9Y2L5	-0.559669	-1.27813	-0.968282	2.57876
V9HW54	0.537177	-0.624894	-0.175899	0.696411
B7Z7W0	0.322426	-0.241739	-0.169853	1.37654
O95918	-0.524781	-2.23759	-1.11351	1.50446
P37840	-1.17413	-1.54203	-1.087	1.26109
Q8IY85	-0.181437	-1.14282	-0.513579	0.569624
Q9NPG3	-0.1293	-0.337586	-0.341435	0.601032
A0A2R8Y5U1	-0.306036	-0.195608	-0.379522	0.769566
F4MHI6	-0.648563	-0.738519	-1.10625	0.251318
Q2TAL6	-0.642264	0.0292612	-0.797029	0.409321
Q7Z3G6	-0.263391	-1.35322	-0.620319	0.450204
Q8WXX0	-0.00768476	-0.310846	-2.07614	-0.131738
A0A077QPL9	-1.63695	0.00412954	-2.58009	1.32589
P35590	-0.401433	-1.21944	-0.7016	0.399603
Q9C0J7	-0.139302	0.548306	-1.74757	0.239214
A6NKP2	-0.820987	-0.25415	-1.38854	0.244713
Q5F0I4	-0.69142	-0.236864	-1.1154	0.219272
Q9HCE3	-0.181997	0.199265	-0.357799	0.711789
X6R3I0	-0.736095	-0.346192	-0.950164	0.397604
E9PF17	-0.136129	0.391473	-2.4763	0.489319
O00425	-0.897157	-0.707115	-0.709143	1.23885
P14649	-0.75864	-0.546881	-0.941095	0.438977
Q49AD3	-0.449818	-0.4903	-0.413105	1.01352
A0A075B6U7	-0.547905	0.0739949	-2.37125	0.502254
A0A143FYQ0	-0.705912	0.0785232	-2.86703	0.840404
A0A5C2FT85	-0.802527	-0.686487	-0.522191	0.890264
A8IK34	-1.50215	1.30064	-1.76822	1.68
B7Z5U5	-0.0181407	-0.993396	-2.48908	0.225125
I7FV85	-0.726051	-0.435056	-0.704284	1.43895
Q8NER1	-1.38374	0.216456	-1.57496	2.28127
Q8NFD8	-1.42242	1.58653	-2.0358	2.49339
Q9H7M6	-2.20257	-0.525221	-1.92902	2.50201
A0A0S2Z4K6	-0.95232	0.925364	-1.157	0.83359
L8ECK6	-0.898	-0.601098	-1.11404	2.70191

## Sheet: C7-FC
UniqueID	FC_8h	FC_24h	FC_48h	FC_72h
Q53GF4	-0.434925	-0.0735542	-0.0894437	0.972309
Q5VSY0	-0.354953	0.0423496	-0.099271	0.626894
Q96SW4	-0.527781	-0.0353601	0.111601	0.874778
Q9BXI3	-0.441183	-0.143366	0.245209	0.775963
Q9H0M4	-0.433324	-0.00231368	0.392052	1.07982
Q9NSI6	-0.446909	-0.055366	0.371176	0.63496
Q9NT08	-0.714966	-0.380408	-0.184535	1.09403
Q9NTI5	-0.456802	0.095751	0.0805596	1.12777
Q9P273	-0.627635	-0.278198	-0.547878	1.21643
Q9P2J8	-0.236943	-0.408312	-0.137147	0.980463
Q9UJ94	-0.468237	-1.20185	0.231516	1.38037
Q9UL68	-0.251662	-0.0858972	-0.2851	1.61493
V9GZ18	-0.669841	0.502266	-0.108549	1.97125
A0A024R798	-0.140838	0.432601	-0.188367	1.0744
A0A024R847	-0.273673	0.848104	-0.188923	1.31469
A0A075B711	-0.839721	0.0539263	-0.32819	1.07052
A0A087WTU9	-0.450952	-0.0873592	0.515394	1.26808
A0A087WWW8	-0.26293	-0.178667	0.84944	0.939986
A0A087X2H0	-1.23243	0.109911	-0.149156	1.18926
A0A0B6XK26	-0.495592	-0.150132	-0.202672	1.29416
A0A0C4DFP1	-0.446803	-0.203483	-0.322946	0.940613
A0A0F7G8J1	-0.362675	0.630895	-0.270029	0.959436
A0A0U1RQC7	-0.43549	-0.55996	0.442085	0.603467
A0A1U9X7I7	-0.742728	-0.326372	-0.374883	1.03659
A0A1W2PQY5	-0.115823	0.077271	0.226614	1.18139
A0A2R8Y879	-1.5471	0.00108402	-0.755167	1.31075
A0A2R8YEB7	-0.572955	0.248982	-0.175587	0.792319
A0A2R8YEX1	-0.653204	-0.454112	0.883774	1.00326
A0A343JJA7	-0.257987	0.437736	0.386466	0.880806
A0A494C0U2	-0.931431	-0.185893	0.253551	0.661528
A0A590UK67	0.0128075	0.175123	0.112216	1.11252
A0A5C2GCK5	-0.7048	-1.67164	-1.27589e-05	3.40473
A0A5H1ZRT0	-0.933347	-2.84137	0.783781	4.55696
A0A5K1TTM6	-0.879622	0.0440758	0.298395	0.624742
A0A678ZI36	-0.416692	0.324206	0.627176	1.89085
A3RDS1	-0.413198	0.529423	0.710697	1.46846
A6NES4	-0.74726	0.539103	-0.420919	1.27437
A6NK59	-1.29932	-0.331094	0.615021	2.62322
A8K215	-1.5134	0.0335602	-0.383237	1.10958
A8K967	-0.252509	0.0455025	0.93393	1.30796
B2RNX8	-0.450366	-0.21128	-0.00818112	1.86711
B3KWB2	-0.352779	-0.519144	0.548956	0.82841
B4DE40	0.0928563	0.488798	0.0392783	2.19588
B4DFG5	-0.493959	0.263565	0.72957	0.713014
B4DFM3	-0.465575	-0.438206	0.789047	1.45877
B4DHX2	-0.776358	-0.120117	0.430147	0.998719
B4DLD0	-1.15474	-0.0778954	-0.355948	1.37478
B4DRG0	-0.206484	-0.749014	0.208267	1.17465
B4DUN0	-0.815387	0.543242	-0.55831	0.78066
B4DUZ6	-0.623733	0.312165	0.559087	0.730506
B4DXC4	-0.464962	0.396954	0.561767	0.948616
B7ZAK2	-0.638635	-0.116576	0.07434	1.86989
C9JC84	-0.0775535	-0.270026	-0.18397	1.23771
C9JI47	-0.213712	0.504721	-0.171361	0.942246
C9JN07	-0.920212	0.594525	0.618358	2.03677
E5RFW7	-0.654019	-0.161311	0.404697	2.00932
E7ESG2	-0.398645	0.269189	0.796198	1.43914
E7EU81	-0.582723	0.257383	0.710158	2.05446
E9PPP7	-0.376331	-0.643771	0.00700078	1.65194
E9PQ73	-1.12281	-0.369206	0.646504	1.31428
F5GZ05	-0.565095	0.951147	0.87872	1.90657
F6TTE0	-0.562882	-0.0913055	0.156238	1.2292
F8VU90	-1.17031	0.106354	0.225785	0.86306
F8WBF6	-0.45169	-0.119613	0.433203	1.7273
G3V198	0.282151	0.077206	-0.0543948	3.10477
H0Y6T6	-0.284472	0.505576	-0.528989	1.7531
H0YBP5	-0.566909	0.304048	-0.498201	0.672684
H0YH81	-0.960616	0.254861	-0.0600987	0.911841
H0YI58	0.21933	-0.512769	0.372167	1.27573
H0YKY3	-1.247	-0.306008	0.951247	1.86335
H0YL59	-0.549212	-1.93508	0.341827	3.05616
H0YN58	0.128206	-0.0775858	0.00840748	1.57517
H7BZG1	-0.712771	0.247904	0.126119	1.36183
H7C252	-0.940083	0.0319044	1.05118	0.997858
H7C2L5	-1.606	-0.38928	1.14162	3.05221
I3L449	-0.375548	-0.468355	0.640455	1.33633
I3L492	-0.916471	0.766762	-0.391991	0.977904
J3QQS1	-1.12345	-0.232088	1.11524	0.852546
K7EM49	-1.21888	-0.880355	-0.711546	2.69816
K7EMI3	0.0202631	-0.430162	0.641644	1.01859
L8E8S1	-0.164849	0.286944	0.89594	1.98378
L8EBH2	-0.32807	0.543914	0.0644989	1.74346
O15457	0.260187	0.500347	-0.198573	2.56399
O43763	-0.219284	0.93201	-0.323222	1.84445
O43847	0.149146	-0.748414	-0.0796212	2.29759
O60762	0.00458177	0.442783	0.754174	1.56307
O75294	-0.350626	-1.06625	0.630903	1.23963
O75925	-0.600731	-0.312785	-0.251045	1.37475
P14920	-0.775883	0.612369	0.163103	0.970404
P27539	-1.30867	-0.281986	0.604133	1.3124
P31942	-0.676346	-0.663185	0.12873	0.651759
P38432	-0.831682	0.799566	0.546427	2.389
P39210	-0.886026	-0.284209	-0.373653	1.49751
P58401	-0.540487	-0.421724	0.558652	0.657726
Q03252	-1.4195	-2.40979	-0.355558	3.41996
Q09666	-0.228573	0.899892	0.447466	1.87787
Q12805	-0.0509608	0.757476	0.631794	1.45714
Q15393	-0.267878	0.0313576	-0.183192	1.12099
Q15889	-0.573024	0.248068	0.80334	1.61806
Q15911	-0.550175	0.0833363	0.405057	0.877223
Q1EG69	-0.354693	0.111637	-0.315389	1.03661
Q2A685	0.0492621	-0.862991	0.162239	1.20057
Q2KHN1	-1.06269	-0.513535	-0.0692944	1.8226
Q3YB52	-0.326027	1.35844	0.539834	1.8719
Q3ZCN5	-0.520626	0.157782	-0.188699	0.564554
Q494V2	-1.09375	0.0515028	-0.449625	1.34906
Q59ER2	-0.741225	0.190457	0.58301	1.91138
Q5BJF6	-0.506812	0.205176	0.63592	0.77004
Q5JT45	-0.749393	-0.0149592	-0.0982627	0.641403
Q5MNV8	-0.942466	0.207958	-0.176755	0.737083
Q5TA31	-0.672128	0.12116	0.929288	0.998091
Q5TIE3	-0.859628	0.512266	0.686853	2.5037
Q5VST9	-0.869255	-0.477612	-0.241968	2.49423
Q66K74	-0.798555	0.906337	-0.321919	1.76638
Q68DE3	0.0376614	0.0959576	-0.0965429	0.820382
Q6P2E9	-0.457553	-0.804878	-0.469664	1.97394
Q6UW49	0.0203591	0.0482883	0.761274	1.73778
Q6UWQ5	0.0199394	-0.661723	0.363745	0.907796
Q6UWV6	0.347205	-0.564656	0.393071	1.60747
Q6UXP7	-0.723158	0.838003	0.168256	0.965888
Q6ZNE9	-0.659237	-0.293733	-0.115772	0.748764
Q6ZTY5	0.580943	-1.18703	0.57185	2.09345
Q7RTP6	-0.513882	0.884227	0.177117	1.96959
Q86WY9	-0.401622	-0.615107	0.848939	2.85872
Q8IVL8	-0.692883	-0.407074	0.459281	0.59286
Q8N141	-0.343065	-0.201354	0.535585	0.745429
Q8N158	-1.22987	-0.0490359	0.609136	0.785626
Q8N344	-1.06234	0.705589	-0.503046	1.63365
Q8N4G2	-0.516101	0.911555	0.580852	0.990131
Q8N774	0.113754	0.329729	0.479515	1.62581
Q8N8D1	-0.382769	0.0674404	-0.210313	0.750763
Q8N930	-1.35379	1.69371	-1.05878	2.33478
Q8NF81	-0.818788	-0.226023	0.268727	0.826927
Q8NH74	-0.788829	-0.708822	-0.457842	1.17856
Q8TB74	-1.42153	0.630984	0.285814	1.5387
Q8WXG9	-0.60143	0.598879	1.23594	2.26104
Q8WYQ9	-0.152317	-0.0377566	0.315481	1.00976
Q8WYZ1	-0.631687	-0.935292	0.62287	0.839623
Q92540	0.143096	0.44037	-0.212633	1.75827
Q92804	-0.609011	1.10588	0.547848	1.4649
Q96EA4	-0.116777	-1.03313	0.810279	1.41313
Q96KN7	-1.3707	0.421359	-0.843654	1.57457
Q96L51	-1.03564	0.578573	-0.164764	1.28701
Q96M34	-1.06863	-0.604669	-0.135499	3.86963
Q96MU6	0.239666	-0.794407	0.111918	1.1637
Q96Q04	-0.28372	0.0998511	0.598512	0.908116
Q96QP1	0.0960962	-0.185306	-0.049654	2.0029
Q99536	-0.921312	-0.795623	0.1936	1.41919
Q9GZV8	-0.329815	0.342129	0.135486	1.83118
Q9H4L5	-0.74968	-1.5491	0.726137	3.24465
Q9H6W3	-0.962534	0.234299	1.28144	2.27645
Q9H7B4	-0.0876078	-0.781937	0.136615	1.14796
Q9H8N7	-1.19455	0.00114068	-0.11226	1.11486
Q9NQS1	0.212814	1.10178	-0.427137	2.4628
Q9NS87	-1.11614	-0.882082	0.0555462	0.923362
Q9NUA8	-1.20068	0.755625	0.424489	1.04936
Q9UHJ6	-1.26363	-0.479679	0.966517	1.2329
Q9UMZ2	0.00405545	1.33756	-0.440438	2.26094
A0A024R7S4	-0.0437748	-0.617098	-0.150083	1.86181
A0A087WTF0	-1.82813	-0.745601	0.383456	1.50952
A0A087WTS6	0.0732811	-0.290628	0.876134	1.2306
A0A1W5XGE6	-0.284544	0.883674	0.682837	2.34943
A0A2R8Y4D6	-0.765368	0.499412	0.397323	0.685162
A0A2Z4I2F1	-2.07053	-1.82983	1.00444	2.07656
A0A494C1G5	-0.492262	-1.00512	1.62795	1.94013
A6BM72	-0.563279	-0.914449	1.2458	1.59921
A7MD48	-0.169512	-0.391422	1.57701	1.63176
A8K799	-0.928373	0.579237	0.150417	0.928467
B4DZF9	-1.74135	0.615352	1.01728	4.28602
B7Z739	-0.357327	1.10786	0.776293	1.26931
D6RIR7	-1.73041	0.50636	1.44657	2.39836
E9PFB9	-0.126022	0.212061	1.25459	1.28535
E9PKC5	-1.07133	-0.0120174	1.31669	1.2379
F1T0K9	-1.60347	0.519539	-0.300526	1.62145
G3V1A3	-1.04248	0.814918	0.933212	1.27082
H7BZI0	-1.36257	0.689159	0.566122	0.978649
K7WG77	-1.47805	0.154296	-0.0468533	0.900636
O15060	0.488398	0.519212	-0.115661	1.716
P14923	0.356848	1.17674	-0.28216	1.94203
P25445	-1.50603	0.662151	0.52821	1.21538
Q5CAQ5	-2.49359	1.5569	-1.30106	3.77804
Q5W0N0	-0.400347	-0.656965	0.833142	0.656071
Q7Z2E9	-1.91519	0.0551121	0.353789	1.66076
Q8IWW6	-1.38161	0.57715	0.927996	1.47854
Q9NP62	-1.74709	0.793655	-0.0413675	1.41101
Q9Y6M5	-0.0597493	1.25736	0.520939	1.39494
A0A024R2K9	-0.321838	1.2147	0.816626	2.00395
A0A0S2Z628	-2.04434	0.564759	2.53263	3.47339
A0A590UK59	-2.23975	-0.588296	1.62668	1.66218
A0A5C2GI24	0.517897	-0.107181	0.090966	1.45267
B3KW54	-1.82111	-0.0516347	0.321165	1.11156
B7ZL50	-1.38643	0.714249	0.0677098	0.691429
D6RGC4	0.0367111	0.961867	0.717505	1.37385
H0Y4D8	-2.30087	0.50013	-0.574713	2.44613
H0YGE0	-1.39022	0.16981	0.762615	0.593969
H7C3W4	-0.0411553	1.42604	0.333468	1.81563
Q59H21	-2.28485	-0.361566	0.757988	1.7873
Q9HBL0	-1.7822	1.90453	-0.606274	1.44462
Q5T5D7	-2.00279	0.754115	0.295171	0.836327
Q8TEX9	-0.598072	1.07375	-0.692963	1.13863
X5D2S9	0.204788	0.0812803	-0.106725	0.943943
A0A060L980	0.28314	0.658703	0.783948	1.52647
A0A3B3ITQ1	-2.31104	1.20369	0.956549	1.53408
H0Y650	-0.69005	0.730626	0.35833	0.784002
H7C3Z9	-0.927926	-0.33406	0.367742	0.514415
A2VCL3	0.239285	0.920668	0.0148511	1.20007
B3KSR9	0.263029	1.09961	0.566204	1.43057
B4DY16	-0.438411	0.12303	0.589419	0.466235
F5H7G1	-0.970776	-0.520616	0.941133	0.387482
H0Y3U0	-1.18781	1.06978	1.0128	1.23431
Q5S007	-0.593428	1.50845	0.735769	1.14004
A0A6Q8PHC4	-0.59714	1.04782	0.351165	0.912433
A6NHQ2	-0.347888	0.580332	0.626682	0.712449
P00540	0.337572	-0.250429	1.07338	1.58227
Q6FGL6	-0.544664	1.26664	0.453592	1.01937
Q71M30	-0.615431	0.835985	0.0687491	0.781567
Q9BXL7	-1.10542	1.31379	-0.169998	0.921796
A0A3B3ISV8	-0.289084	1.13557	0.889452	1.09481
P05111	0.0292383	0.683565	0.487023	0.944012
Q3KQV3	-0.155308	0.678875	0.28884	0.77304
Q96NB3	-0.600777	1.61897	0.816017	1.16184
Q9BRX2	0.201093	0.299234	0.545231	1.15707
A0A024QYV8	-0.58879	0.234161	-0.184798	0.506868
Q9NS91	-0.432992	0.796407	0.205567	0.712402
R4GNF8	-0.16431	0.319414	1.44149	1.32955
A0A1B1SMS2	-0.708896	0.277726	0.532439	0.317423
A0A5C2G632	-0.0786228	1.04106	0.947502	0.992036
B7Z810	-0.474612	0.356359	0.866335	0.598733
J3KS29	0.25709	0.67342	1.00059	1.75838
Q07444	-0.844921	0.116892	0.793327	0.390379
A6NC98	-0.437197	0.858239	0.652426	0.59412
C9JNT3	-0.72384	0.89299	0.879268	0.754141
Q6P5Z2	-0.830175	-0.710397	0.487779	0.472793
A0A5C2G648	-0.170312	1.17222	0.0423102	0.950593
L8EAS5	-0.942215	-0.189981	0.65356	0.302492
H0YNT1	0.391858	0.915375	0.499526	1.34852
Q5PR19	-0.626849	0.197471	1.20409	0.850119
A0PK23	0.158024	-0.846269	0.150438	0.958059
Q8N568	-0.0430147	-0.438471	0.705924	0.903633
Q9NXP1	-0.51769	0.225392	2.26216	2.72554
Q9Y6X9	-1.13715	-0.228025	1.29555	0.762624

## Sheet: C8-FC
UniqueID	FC_8h	FC_24h	FC_48h	FC_72h
B4DTN5	-0.621439	-1.76317	1.16632	0.803435
P35712	-0.69666	-1.00047	0.800698	-0.225779
Q6IQ01	0.185702	-1.36386	1.80159	0.843902
Q6NVV9	-0.648462	-1.65134	0.723744	0.442441
Q96NR6	-0.639111	-3.04269	0.227552	-0.438713
Q9NW13	-1.26851	-2.58461	2.22539	0.587108
Q9UI95	-1.26068	-3.2142	0.40639	-1.0067
Q9Y236	0.445386	-2.36961	1.18876	1.4881
Q9Y619	-0.751108	-3.71713	0.707847	-0.824662
A0A087WVA8	0.161594	-1.49769	0.978572	1.27472
A0A0C4DH00	0.0604436	-1.28459	1.25874	-0.346359
A0A1V1FGH9	-0.156916	-1.16598	0.968245	0.154793
A0A3B3IS43	-0.467305	-0.745434	1.34075	0.413166
A8K4T8	-0.233247	-1.38743	1.00642	-0.225572
A8K4Z6	-0.296095	-1.61488	0.904246	0.0650615
B3KTH9	-0.119765	-0.97617	0.928717	0.0531235
B3KY54	0.248051	-1.23806	0.684117	0.133389
B4DNC7	-0.581031	-1.55871	0.700951	0.83443
B4DR14	0.473594	-2.10882	0.781956	0.542869
B7ZW58	-0.741937	-0.911481	1.50764	-0.444966
D6RCM4	-0.172209	-1.64052	1.03994	0.180616
E7EPG1	0.470663	-1.31476	1.25965	-0.0997596
F4ZW66	-0.732024	-1.07259	1.85053	-0.607485
G8IFA7	0.490367	-1.12634	1.16425	-0.328659
H0YIJ6	-1.94911	-4.17891	3.68552	0.574603
H3BNT3	-0.732014	-1.94706	3.13073	-0.0592676
H7C420	-1.17592	-1.48221	0.713589	0.0486442
H7C4H6	0.140058	-1.18093	1.72619	-1.17484
I3L287	0.531937	-3.06367	0.960106	-0.527544
J3KP49	-0.454778	-1.2221	1.00672	1.20108
L8E792	-0.542315	-1.13361	0.191488	0.520307
M0R3J1	-1.88343	-2.19295	1.3137	0.405982
O14862	0.778978	-2.02943	1.38535	-0.10456
O14891	-0.653167	-1.20495	0.465349	-0.287453
O15020	-0.56927	-1.25689	1.24983	0.214547
O75526	-0.669147	-1.3412	0.806999	0.311541
O95071	-0.755129	-1.07267	0.738324	-0.552623
O95153	-1.65457	-1.58123	1.23531	-0.86307
O95359	-0.288365	-1.5024	0.357343	0.991735
P04150	0.228133	-1.2263	1.20347	0.00814211
P09012	-0.323537	-1.54767	2.04445	-1.03221
P0C866	-0.530972	-1.62462	0.913039	0.280768
P16234	0.0209475	-1.4455	0.614047	0.251507
P35499	0.0865066	-1.62933	2.11699	0.325837
P55157	-0.122005	-1.71898	0.0855646	-0.783129
P55316	-0.154648	-1.36395	1.38752	-0.477184
P61758	-0.310765	-2.15662	0.273771	0.16023
Q01968	-0.747906	-2.99181	0.717267	-1.19988
Q02742	-0.110056	-2.36059	1.00279	0.0131219
Q12792	-0.0154139	-1.68401	-0.0716912	0.470974
Q12916	0.027224	-1.54144	0.407064	1.21349
Q13242	-0.591817	-1.27089	0.72427	0.623568
Q14696	-1.22374	-2.26043	0.406103	-0.503693
Q149N8	-0.534241	-1.77491	1.40479	0.429107
Q15070	0.0779466	-0.977222	1.06156	0.698579
Q16795	-2.00157	-3.18957	1.90896	-0.0503527
Q32MZ4	-1.075	-1.64539	2.78001	-0.153557
Q3KQU3	0.780466	-1.12908	1.33313	-0.364201
Q53HC0	-0.0438946	-5.4732	1.05333	0.688575
Q5BKX6	-0.895244	-1.24965	0.755618	0.034168
Q5TCZ1	0.226765	-1.05614	2.39756	-0.244687
Q5U623	0.325684	-2.25012	0.515918	-0.364236
Q6I9V5	0.83539	-3.07819	2.84765	-0.464745
Q6P3X3	-1.40431	-2.60423	0.614657	0.142696
Q6PL18	0.0504193	-1.36176	0.500419	0.0238672
Q6UVK1	-0.257056	-1.33834	0.355557	0.482906
Q76FK4	-0.47079	-1.02916	0.619145	0.170634
Q7L180	-0.743479	-1.48613	0.892419	-0.662412
Q7Z4G4	0.807748	-1.58046	1.8769	-0.156877
Q86SG2	-0.0503768	-2.24673	0.506689	-0.158905
Q8IVF2	-0.350288	-1.32382	0.701424	-0.735711
Q8IYW2	-0.659917	-1.01686	0.994364	0.306039
Q8IZQ8	-1.5419	-1.70621	0.471252	0.994086
Q8N2Y8	0.391411	-1.49913	1.93085	-0.415412
Q8N7M2	-0.590945	-1.06245	0.704246	0.706187
Q8NA70	-0.251695	-2.07912	0.762645	0.696303
Q8NB25	0.858908	-1.79179	1.09161	0.899458
Q8NDG6	-0.545109	-2.15254	0.957672	1.36308
Q8NHS4	-0.0114158	-3.46075	0.479999	-0.124449
Q8NI17	-0.849176	-1.76544	0.103857	0.962724
Q8WTV0	-0.0945962	-1.8268	1.42407	0.426076
Q96EU7	-0.490489	-1.00773	0.921482	0.520161
Q96IW7	0.828271	-1.58021	2.13338	0.396149
Q96JH8	-0.120147	-2.30953	0.702822	0.082983
Q96L91	0.033464	-1.27625	0.506459	-0.0482747
Q96T92	0.259965	-1.41703	1.03852	-1.08009
Q9BWV0	-0.536926	-1.19247	0.909746	-0.649744
Q9H3B8	0.40865	-1.28469	1.19904	0.827066
Q9H3H1	-1.26145	-2.97516	1.14679	2.74625
Q9H5I5	-0.255747	-2.53339	1.91383	1.69265
Q9H948	-1.29056	-1.89526	1.12221	1.65971
Q9HAT8	0.549715	-1.12546	1.54321	-0.715585
Q9HCF6	-1.31576	-2.45793	3.2735	1.04894
Q9NQX1	-0.573586	-1.19731	0.4004	-0.0214263
Q9P2M4	0.207276	-1.35084	1.01283	0.715714
Q9UJV3	-1.10851	-1.45139	1.20826	0.678058
Q9ULL8	-1.52717	-1.5595	2.27975	-0.919778
Q9ULQ1	-0.518296	-1.45119	0.432974	-0.561393
Q9UPS6	0.168448	-1.66914	0.363769	-0.291716
Q9UQ35	0.160908	-1.48362	1.0431	-0.600309
Q9Y4F9	-0.539502	-1.48328	0.399915	-0.0101885
Q9Y4G8	0.656708	-2.26935	1.09674	-1.54392
X1WI26	-0.0258295	-0.941867	1.07745	0.444562
A0A024R6C2	0.108901	-1.47956	0.482228	-0.35698
A0A024RCI6	-2.39139	-2.0919	1.3866	-0.74176
A0A087WY36	-0.989821	-2.24299	0.344056	-0.74773
A0A0B4J1Z8	-0.676286	-3.30602	0.303505	-0.544099
A0A0G2JJ13	-0.39915	-2.90293	1.49623	-1.18502
A0A1B0GTL2	0.0538462	-3.28418	-0.121578	0.946935
A0A1W2PNY4	0.232833	-2.53836	0.94475	0.258391
A0A1W2PP40	0.3264	-1.25178	2.58578	0.833437
A0A2R8Y568	0.916736	-1.84371	2.54969	-1.22189
A0A2R8Y6Y7	-1.48887	-1.79191	0.343367	0.21035
A0A2R8YF94	-0.633626	-1.19025	1.21927	-0.687
A0A2R8YGJ0	-2.22769	-2.51268	0.631084	-0.480167
A0A669KB47	0.532761	-1.73826	1.32487	-0.844282
A0N7E3	0.449499	-1.41841	1.67835	-0.0672666
A1L1A5	0.400129	-1.244	0.767941	0.69178
A6NGY5	-1.12353	-2.49417	0.949912	0.599816
B1ANS9	0.540284	-1.06575	0.996582	-0.11336
B2R729	-0.337597	-3.4099	0.334131	0.34776
B2R8K5	0.354282	-1.12988	1.95492	-0.182784
B3KPR5	0.924316	-2.16013	0.934895	1.13154
B3KSH7	-0.19961	-4.17231	1.12127	-0.662672
B3KVM6	-0.595181	-2.39714	0.282298	0.162414
B4DJU9	0.493917	-2.79284	0.55761	-0.430176
B4DJZ7	-0.802528	-1.65735	0.0018461	-0.21474
B4DXE4	-0.515602	-2.14694	0.246457	-0.250486
B5BU58	-1.46056	-1.92167	0.78318	0.777421
D3DW85	0.32475	-1.28623	1.99285	0.408339
D3YQT0	-1.38085	-2.0413	0.577858	0.431313
E5RGJ2	-1.54903	-2.34007	0.899654	-1.36667
E7ESK9	-1.35514	-1.58793	0.552569	-0.268044
H0Y3A8	1.17284	-1.78072	1.06747	1.18339
H0YCL0	0.299052	-3.47232	0.426792	-0.680799
H0YKR9	-2.66215	-3.57532	0.479407	-1.09429
H7BZD9	-1.90015	-3.07944	0.467371	-0.614776
J3KRB7	-1.6871	-3.46529	0.0302324	1.21811
Q53HG2	0.311854	-4.40256	0.160941	-1.21251
Q6P435	0.904833	-1.60181	1.12954	0.939227
Q7Z6P3	-0.673376	-1.93664	-0.0281365	-0.5176
Q86YM0	2.75351	-3.70511	3.3296	1.64176
Q8IWN7	-0.0163473	-2.47645	-0.260735	0.553909
Q8ND04	0.780203	-1.75923	0.693332	1.44412
Q8WXH0	-0.0694722	-2.46853	-0.341763	0.94674
Q9BRA2	0.0692315	-1.70816	0.197569	-0.790444
Q9BX97	-0.0210815	-2.60094	-0.468185	1.24454
A0A024RAL2	-1.12877	-2.74009	-0.13697	0.173386
A0A0H3W5J2	1.10502	-2.82253	0.453271	0.33247
A0A5C2FZS8	2.99924	-4.5107	1.63396	1.29114
A0A5C2G897	1.87284	-1.88746	1.62949	0.96191
B7Z6N7	2.99322	-3.67357	2.41951	-1.06942
E0Z3F1	0.527257	-1.49158	1.73823	1.99031
F5H1D6	0.857593	-1.51761	0.967386	-0.743416
F8WFE5	0.0881397	-3.61198	-0.708576	2.06986
Q93091	0.282838	-1.61762	0.485332	-1.07907
Q96DN5	0.0512837	-1.63021	0.0224608	-0.577242
R4GMR8	-0.180522	-2.49607	-0.527018	-0.597085
A0A2R8Y752	0.193529	-2.5686	-0.447609	0.0786083
E9PFH7	-0.328864	-3.61558	-0.643197	0.633619
J3QL61	-0.0247884	-2.47861	-0.351704	-1.06323
Q6ZN11	0.271377	-2.12466	-0.0482385	-0.396702
Q8NDH6	0.0128319	-2.0531	-0.515793	0.0413278
Q9BRQ6	0.546362	-1.40934	0.361767	-0.117383
B4DDB9	-0.564682	-1.35883	0.00519953	-0.049051
C9JYB8	-1.45263	-1.77321	0.133352	0.0655693
E5RIU7	-0.607968	-1.71111	-0.203846	-0.906988
E7EPH4	1.07253	-1.40278	0.896924	-0.0521417
Q86VS8	-1.37666	-1.34566	0.593842	0.0659007
A0A0U1RQE8	0.80277	-2.10733	-0.202265	0.844838
A0A5P9KEU5	-0.31463	-1.36136	-0.0330565	0.108307
O00370	-0.841135	-1.39734	0.219112	0.917807
Q69YM3	-0.330721	-1.29765	0.352574	1.00218
Q96K83	-0.290706	-1.24074	0.292533	-0.303741
A0A0A7C6Z4	0.152744	-1.3782	-0.050287	1.06225
A0A3B3IU28	-0.889437	-1.13373	0.378725	-0.194592
A0A494C1E4	0.0263537	-1.21649	0.336121	1.05727
B3KMD2	0.952131	-1.45634	0.648916	-0.055258
H0Y9Q7	-0.324698	-2.14916	-0.603726	1.59112
K7EQ30	0.47462	-1.02397	0.917951	0.0899956
O15480	0.201823	-2.7289	-0.365935	2.67305
P20930	0.0568343	-1.00658	0.481318	0.897851
P42338	-0.649498	-1.24734	-0.0649048	0.32716
P61586	-0.132336	-1.79018	-0.560208	-0.504016
Q7Z4G0	-0.558426	-1.11369	0.239237	0.714489
Q9UPZ6	-0.654515	-2.05609	0.243144	1.96953
A0A024R627	-0.86564	-2.05707	-0.651832	0.836474
A0A067ZWR0	-1.06081	-1.74754	-0.399317	-0.135964
A0A0A0MTQ3	-1.88022	-2.42965	-0.430263	0.951344
A0A6Q8PGP6	-0.509804	-1.15301	0.0278189	0.629205
A8K4G3	-0.250545	-2.10902	0.320198	2.20229
B3KU66	-0.541514	-1.09306	0.138803	0.372495
B4DU00	0.0736598	-1.13112	0.396618	-0.00571243
O43933	0.366161	-1.62113	-0.497665	0.623475
Q6NWZ1	0.734416	-1.33892	0.324154	1.00453
A0A0F7L0Q8	-0.775607	-1.22939	-0.0159096	0.0248531
A0A0U2IVR5	0.864444	-1.48026	0.483416	-0.155424
O95248	-0.145855	-1.34785	-0.386984	0.569872
Q7Z7A4	1.29891	-2.74167	0.363113	-1.35874
A0A024QZL8	0.40386	-1.76426	-0.380913	-0.265706
Q19VH1	1.6433	-1.63475	1.40831	-0.428683
Q7RTY7	0.918986	-1.31916	0.726598	-0.601549
Q9P2L0	1.1454	-1.7958	0.583448	-0.900042
Q9UP52	0.870993	-2.62499	-0.704795	-0.399718
A0A5C2GDE9	0.42896	-1.69631	-0.436958	-0.137407
B8ZZE5	0.780236	-1.18574	0.703264	0.449379
C9JN09	0.868542	-2.16892	-0.48499	0.311692
P62314	0.827435	-1.21502	0.741675	0.477682
A0A1W2PPZ7	0.450069	-2.04694	-0.798563	-0.650006
Q8NHA4	1.60663	-2.31813	0.178215	0.239618
Q96QD9	-0.350035	-2.07771	-0.85221	0.255776
B4DH81	0.364978	-1.94624	-0.592761	1.13586
Q8TF50	0.355887	-1.29964	-0.0891831	0.249172
Q9Y4G6	-0.645932	-1.14186	-0.143756	0.829821
Q59EQ3	0.244334	-1.04657	0.366794	0.24663
H7C3I4	0.340732	-1.17444	-0.119145	0.599757

## Sheet: C9-FC
UniqueID	FC_8h	FC_24h	FC_48h	FC_72h
A0A089G6S0	-2.26698	-2.66244	-2.64305	-1.47168
A0A0A0MSA4	-0.560015	-0.778787	-1.5844	-0.295737
A0A590UK01	-5.42929	-4.16041	-6.85334	-3.75736
B7Z2U5	0.158105	-3.84561	-3.66145	0.821897
H3BNV7	-0.791715	-1.44334	-3.95595	0.292343
Q49AS3	-2.64684	-3.14999	-3.06331	-1.70088
Q75MS7	-1.09592	-1.99265	-1.57399	-0.282384
Q8IWU6	-1.69661	-3.0596	-1.33049	0.432222
A0A024R9K2	-0.1002	-1.83371	-1.25977	0.306911
A0A024RD28	0.339085	-1.97287	-1.48746	0.186487
A0A087WTF3	-1.98188	-1.06352	-1.75207	-0.945876
A0A087WTQ7	-1.08636	-3.70703	-1.67586	-1.73575
A0A087X0P0	-0.295027	-1.48088	-1.32998	-0.464506
A0A0A0MRN0	-2.78451	-1.04366	-2.92867	-1.98261
A0A386IN23	-0.802594	-0.892891	-2.76594	-0.380662
A0A5C2GG43	-1.273	-0.848987	-2.51639	-1.37002
A0A5F9ZH11	-0.436531	-3.41859	-2.14516	0.873606
A0A669KBJ2	-0.540385	-3.37704	-1.0531	-1.05647
A2A3N6	-1.73758	-0.96678	-2.45702	-1.79157
A4D1R1	-2.24967	-1.38789	-3.74801	-0.289244
B3KRG2	-2.12717	-2.43617	-1.79334	-1.96636
B4DIP1	-0.43371	-1.51237	-1.85619	0.292816
B4DMY5	-0.0789225	-1.68091	-1.18414	-0.239711
B4E0B8	-0.761153	-1.19256	-1.85223	-1.33327
B4E1Y0	-0.637604	-1.41553	-1.61075	-0.138676
B7Z7E7	-0.070798	-2.49332	-2.17722	1.48617
C9J2N4	-0.374609	-1.42242	-2.28043	0.703361
D6RDN3	-0.747681	-1.07735	-1.50932	-1.10096
D6RGJ8	-0.887963	-1.02056	-1.75307	-0.557928
E7EPP6	-0.333243	-1.59286	-2.47298	0.322473
E9PBF6	-0.977595	-1.89239	-2.12615	-1.1973
E9PIB6	-1.09072	-2.52323	-1.95408	-1.23089
F2Z3J2	-0.479752	-1.05896	-1.31761	-0.609136
H0YNS8	-3.24801	-3.32882	-0.67633	2.42394
H3BNN7	-0.606328	-2.47483	-2.35145	-0.40151
J3KNQ2	-2.49287	-3.1766	-3.06638	-2.90665
K7EJ09	-3.08446	-3.02347	-3.06348	-2.02249
L8EAE0	-0.627189	-2.14086	-1.79966	-0.399438
O00291	-2.15123	-3.98671	-0.760311	-1.42261
O43457	-1.18688	-2.23883	-1.18875	0.117391
P05023	-0.0344874	-3.09404	-1.55252	0.319314
P09529	-1.48914	-1.85813	-2.44847	0.336005
P16389	-0.342727	-1.06091	-1.43014	-0.643981
P16401	-0.318737	-0.931959	-1.61329	-0.499531
P49588	-1.6403	-1.7326	-1.20375	-0.433868
P53618	-3.37237	-1.37254	-1.62716	-1.77901
P54577	-1.52519	-0.952957	-1.94638	-0.760023
P78563	-1.31189	-1.3245	-3.11317	-1.48304
Q08AE8	-0.273433	-1.80228	-1.26477	-0.610261
Q08AN0	-1.08156	-7.95363	-1.66751	-1.95282
Q12931	-3.31361	-3.25917	-2.35476	0.840693
Q13395	-0.401466	-1.65964	-1.19547	-0.778152
Q15299	-1.08312	-1.18367	-2.64868	-0.329615
Q16673	-2.10703	-1.40414	-3.27661	-0.536306
Q1RMZ1	0.482418	-3.97114	-5.14385	2.15835
Q53RS1	0.278005	-1.12789	-2.51923	0.0395677
Q59EP2	0.139294	-1.79261	-2.92844	0.853448
Q5EC54	-1.60833	-1.10391	-2.59621	0.126081
Q5JUX0	-2.09534	-1.67002	-2.1251	0.966859
Q5KU26	-0.699003	-1.56171	-1.56085	-1.09371
Q5VWN6	-0.181695	-1.68511	-2.81198	-1.16869
Q6UWF7	-1.00654	-0.751901	-1.92771	-0.203143
Q6ZN06	-1.3029	-1.76355	-1.46494	-0.819091
Q86UL8	-1.55927	-1.64917	-2.39603	-1.11783
Q86WF1	-1.78674	-2.55397	-1.73016	0.421292
Q86YL1	-0.530126	-1.67945	-1.3101	-0.572549
Q8IX30	0.0777063	-1.30327	-1.56733	-0.934913
Q8N1K5	-3.1224	-4.31153	-3.10751	-3.07581
Q8N2U0	-0.901588	-1.1421	-2.61616	0.111641
Q8N9Y4	-0.787526	-2.71611	-1.19513	0.0867384
Q8WUA4	-0.745855	-1.45088	-0.959103	-0.732315
Q96ER9	-1.32434	-2.50848	-1.32111	0.146157
Q96HA1	-0.406641	-1.14637	-2.54261	-0.873215
Q9BRP4	0.11784	-2.29262	-1.96728	-0.697879
Q9NWQ9	-2.56715	-1.61019	-3.24381	-0.525843
Q9P194	-1.0701	-1.90858	-1.28174	0.588049
Q9UKC9	-0.969944	-1.48483	-1.06485	0.212941
Q9Y2B5	-0.984847	-2.41529	-3.23313	1.59045
V9PAU1	-0.0753545	-1.56435	-1.79385	-1.17029
O19649	1.6067	-4.64313	-2.17793	1.75537
A0A2R8Y6V4	-0.502432	-1.55726	-1.84881	-1.74936
A4D1T1	0.377221	-2.93229	-1.16567	-0.699489
B7Z4L2	-1.79266	-1.94322	-4.00849	-3.71558
H0YF08	-0.107397	-1.27809	-1.48332	-1.38986
O75170	0.0375037	-1.54705	-1.12699	-0.173206
Q6ZSX8	1.37456	-5.15767	-1.27873	0.428217
A0A087WTW5	-1.00826	-1.57812	-0.682862	-1.10206
L8E9V0	1.6026	-2.40465	-2.95816	-0.347476
Q96KN4	0.977376	-2.72501	-1.44855	-0.113863
P98169	1.97052	-2.21431	-3.2607	-0.193312
P42167	-0.62771	-1.61582	-3.47449	-3.37148
Q9NUJ7	-1.50554	-1.87235	-1.61469	-2.29613
B3KMX6	-2.18877	-3.14819	-4.90213	-6.00297

## Sheet: C10-FC
UniqueID	FC_8h	FC_24h	FC_48h	FC_72h
Q5T3T9	0.383796	-0.590821	0.287318	0.754299
Q8NAU5	1.07209	-0.184346	0.324434	0.298395
Q96PU8	0.291693	-0.186638	1.0275	0.0903451
Q9Y4C8	0.641743	0.728874	0.4969	0.397932
P30874	0.422544	0.192389	-0.148709	0.912799
P62699	0.606751	0.042674	0.331276	0.124959
Q5T3J3	0.514471	-0.105397	0.206179	0.109706
Q5VTA0	-0.0567275	-0.219013	0.652276	0.43861
Q6P2I7	0.67932	-0.0435423	0.0901027	0.212781
Q75VX8	0.265389	0.0836124	0.0298857	0.766797
Q7Z5E6	0.219652	0.390254	0.10203	0.598299
Q8N3C0	0.890557	0.571188	-0.10867	0.311049
Q8N413	0.406681	0.560814	-0.104581	0.75667
Q8NDH3	0.577235	-0.328404	0.249491	0.0716594
Q8TCJ2	0.158071	0.316343	0.70536	0.527861
Q8WUT4	0.590876	-0.0310531	0.836122	0.160905
Q96BG6	0.470207	-0.536439	0.600722	0.445871
Q96CB9	0.59809	-0.288787	0.411249	0.0752655
Q96G42	0.209106	-0.00735121	0.638261	0.075376
Q96MK2	0.753255	-0.249474	0.505874	0.00869233
Q96PG8	0.319561	-0.195048	0.903854	0.527321
Q9H1B4	0.818725	0.15975	-0.0433162	0.147378
Q9H7U1	0.0181007	-0.182166	0.480977	0.356146
Q9NP84	0.533526	0.0311558	0.442806	0.277973
Q9NQZ2	-0.0125047	0.266179	0.325452	0.704434
Q9NS15	0.854915	-0.211447	0.10563	0.333318
Q9NUP1	0.634353	0.451579	-0.176704	0.31459
Q9P0J1	0.756838	0.0357648	0.325913	0.331269
Q9UD57	0.205704	-0.223813	0.588287	0.217758
Q9UPN9	0.779274	0.133423	0.236836	0.244586
Q9Y2S7	0.416785	-0.512113	0.195523	0.460241
Q9Y2X0	0.175905	0.221912	0.392123	0.545139
Q9Y4D2	0.297939	-0.132835	0.356209	0.636121
Q9Y520	-0.0707535	0.0909003	0.47	0.509829
S4R3B4	0.879441	0.11906	0.138241	0.659386
A0A024R2B9	0.240346	0.129604	0.313413	0.555879
A0A024R327	0.307612	-0.104325	0.881342	0.624835
A0A024R395	0.282746	0.258539	0.622643	0.827776
A0A024R603	0.693813	0.148539	-0.166325	0.616897
A0A0A0MTP6	0.69628	0.49533	-0.0190776	0.563445
A0A0G2JHM4	0.998268	-0.691413	0.723164	0.351961
A0A0S2Z5N6	0.90366	0.112493	0.53275	0.384984
A0A1B0GUF5	0.484379	-0.615214	0.240595	1.00452
A0A1B0GWF7	0.750859	0.161051	0.526971	-0.0142787
A0A1U9X943	0.492493	-0.0216448	0.408238	0.500819
A0A1W2PPA0	1.36778	-0.263749	0.603497	0.105305
A0A1Y8EK52	0.669377	0.932772	0.619051	0.362014
A0A2R8Y611	0.6096	0.4186	0.0553008	0.661066
A0A2R8Y6V2	0.837027	-0.445827	0.141971	0.55332
A0A346M0E0	0.849976	-0.138533	-0.003071	0.738753
A0A3B3IT12	0.276327	-0.133309	1.21268	0.544584
A0A3B3ITI4	0.239279	0.537156	0.168265	1.01009
A0A494C0F4	0.112174	0.661117	0.525314	0.927792
A0A5C2GHE9	0.960704	-0.257499	0.00344761	0.458842
A0A5C2GPC5	0.40359	0.311796	0.303943	0.431936
A0A5C2GR42	0.420385	0.369466	0.618551	0.877682
A0A5C2GSD7	0.0836878	-0.017272	0.156955	0.521778
A0A5C2GUX5	0.33776	0.672715	0.423295	0.465949
A0A6Q8PGW0	0.250031	-0.525806	0.670621	0.478401
A0A7D3UBD6	0.275174	0.303132	0.63555	0.12326
A4UCT2	0.702527	-0.390465	0.483713	0.388747
A6H8Y1	0.774626	-0.128754	0.0671795	0.0882133
A8K0R7	0.199083	0.591528	0.567085	0.501466
A8K122	0.840414	-0.208542	0.509112	0.354909
B0QZZ4	0.601396	0.772506	0.242404	0.659378
B2R780	1.00276	0.210627	0.849037	0.210922
B3KME0	0.520564	0.0851743	0.176189	0.302109
B3KND4	0.400199	-0.109081	-0.207647	0.518261
B3KPF3	0.614455	0.717119	0.60027	0.704159
B3KR72	0.816132	-0.13415	-0.00337386	0.712434
B3KTL4	0.507625	0.409678	0.596258	0.889631
B4DGM8	0.0355817	-0.448685	1.12065	0.927797
B4DH95	0.411855	0.658363	0.0492501	0.875705
B4DKE0	0.451354	0.178053	-0.171093	0.722626
B4DU11	0.0191125	0.0332834	0.63464	0.581387
B4DYI5	0.678518	0.296591	0.340135	0.623182
B4DYV9	0.658838	0.696939	-0.226634	1.00635
B5MCA4	0.946725	-0.0994898	0.890918	0.190047
B7Z3P5	0.238944	-0.0240136	0.00113843	0.563662
B7Z7Q5	0.696663	0.447787	0.84883	0.467501
B7ZBJ5	0.645589	-0.0499977	-0.118423	0.865676
C9J0A7	0.274267	0.0398606	0.550355	0.367808
E5RJJ2	0.690879	0.160948	0.622261	0.614394
E7EVV8	0.314076	0.0136628	0.322947	0.625697
E9PHY1	0.314133	-0.0642846	0.124176	0.48512
E9PIY0	0.191293	0.0951741	0.0790369	0.598392
F5H7F8	0.0277635	-0.320048	0.552978	0.797612
F8W8J6	1.03895	0.0241414	0.178991	0.209437
F8WCI8	0.327801	0.286013	0.604859	0.386142
G3V0F4	0.0831394	-0.247791	1.00953	0.134467
G3V2J5	0.502782	0.146376	0.189011	0.387954
G3V3Y6	0.256599	0.186019	0.195361	0.739958
G3V4V5	0.372236	0.405379	0.487852	1.04155
H0Y4W3	0.823008	-0.0585803	-0.0358699	0.135242
H0Y579	-0.0870756	0.150605	0.60119	0.286078
H0Y7E6	0.783086	0.11833	0.699924	0.229418
H0Y7H7	0.138722	0.510332	0.674024	0.501827
H0Y8X3	0.796329	-0.00208162	0.532752	0.372793
H0YAE1	0.469416	-0.0856758	0.607508	1.09768
H0YBF3	0.558406	-0.516556	0.947965	0.51308
H0YC67	0.754318	-0.391297	0.0435917	0.285571
H0YF12	0.150689	-0.0803163	0.199061	0.360301
H0YHX3	0.921711	-0.62953	0.564228	0.404521
H0YJZ5	0.354204	0.181763	0.635933	0.360949
H0YMN5	0.259474	-0.499563	0.494372	0.629888
H3BR26	0.922646	-0.395749	0.844664	0.0404345
H7C070	0.681315	-0.209878	0.572913	0.825201
H7C0M1	0.538044	0.102224	1.1064	-0.0936674
H7C0S8	0.171923	0.199397	0.184407	0.931678
H7C264	0.595168	0.317341	0.52688	0.775526
H7C4S4	0.219914	0.0375373	1.03641	0.394768
I3L2S3	0.605963	1.04835	0.0917948	1.01009
I3L400	0.868756	0.270713	-0.0356054	0.918737
K7EJS8	0.675248	-0.430654	0.840957	0.13065
K7EL43	0.825919	0.453374	-0.232781	0.206456
K7ENC5	0.560324	0.289072	0.696282	-0.0914986
K9N2Q6	0.096479	0.0316033	0.537377	0.283429
L0R5A1	0.419045	0.514082	1.05346	0.301095
M0QXQ4	0.285315	0.427959	0.522511	0.612564
M0QZH2	0.513663	0.690993	0.606727	0.0855786
M0R210	1.465	-0.418912	0.60684	0.254255
O00398	0.842575	0.306513	0.295532	0.77362
O15050	0.474813	-0.141563	0.659686	0.667038
O43151	1.01755	0.683285	-0.16892	0.149495
O43678	0.206294	0.231209	0.579143	0.672084
O75443	0.943252	-0.119773	-0.00855702	0.543133
O75810	1.16426	0.113773	0.506783	0.512115
O95347	0.100754	-0.3655	1.24919	0.764697
O95450	0.915092	0.429468	0.625573	0.0258095
O95996	0.66616	-0.424048	0.626173	1.02233
O96028	1.22871	0.656938	0.559266	0.260863
P0CB47	0.637247	0.418009	0.410528	0.989223
P15822	1.0903	-0.891949	1.08083	0.231694
P19338	0.92804	-0.0327461	0.94018	0.617951
P37108	0.891546	0.0985697	0.00218999	1.08722
P43632	0.520181	0.108236	0.120964	0.758926
P49279	0.820343	0.354433	0.00424059	0.755574
P51861	0.942856	0.388459	0.803634	0.126282
P55058	1.45512	0.246988	0.320608	0.738274
P58304	0.672206	0.0453884	0.349085	-0.048254
P78562	0.842416	-0.454914	0.0859187	0.75556
P98077	0.130356	-0.234636	0.00453335	0.765575
Q01415	0.40917	0.399919	0.857812	0.188607
Q05586	0.312238	0.0369599	0.693137	0.497457
Q08379	0.0505219	-0.458835	1.09185	0.978839
Q08999	1.28026	-0.872309	1.45768	0.570997
Q0QD42	1.5599	0.225131	0.295096	0.182211
Q14690	0.542916	0.281218	0.489052	0.467692
Q15149	0.617783	-0.489308	1.58713	0.407023
Q15678	0.869332	0.748683	0.64061	0.695878
Q15928	0.917703	-0.339419	0.445417	-0.026203
Q1WWM1	1.11618	0.0697034	0.533507	0.199629
Q30BI0	1.06551	-0.582046	0.858834	-0.0270466
Q53HV7	0.446732	-0.712674	0.585245	0.458791
Q59EA6	0.725434	0.125308	-0.0124203	-0.0463875
Q59EI0	0.954527	0.510141	-0.178936	-0.0112514
Q59EM3	0.210089	-0.161687	1.38788	0.246246
Q59F85	0.500197	-0.212115	0.99796	-0.0501645
Q59G26	1.05564	-0.0919979	0.543502	0.371417
Q59H12	0.908369	0.266303	-0.124032	0.329507
Q5CZ70	1.15808	-0.594565	0.43865	0.418395
Q5HY91	0.806327	0.0383579	-0.111036	0.000306542
Q5RKV6	0.881077	-0.328651	0.165041	0.243364
Q69YG3	0.91287	0.103305	0.628919	0.464755
Q6IPL6	0.386233	0.831324	0.497829	0.659359
Q6JVE9	0.710761	-0.26362	0.91613	1.16087
Q6NSJ0	1.3927	-0.362956	0.498568	0.274876
Q6PJP8	0.963997	0.958872	0.610707	0.451178
Q6ZML5	0.937038	0.671215	0.244291	0.980495
Q86UC2	0.155801	0.652864	0.687425	0.563541
Q86WI1	0.963181	0.132191	0.59541	0.46388
Q86WU2	0.348881	0.201125	0.826709	0.0965208
Q86Y33	1.17646	0.327576	0.0424414	0.717022
Q8IV20	0.570825	0.65486	0.836733	0.207358
Q8IZH2	0.593869	-0.390018	1.16694	0.628073
Q8N129	0.897069	1.00275	0.265356	0.580323
Q8NCN2	0.8242	-0.189343	0.0737498	0.997037
Q8NFL6	0.653052	0.435206	0.5093	0.538975
Q8TBE9	0.727366	-0.0405765	0.552339	1.30426
Q8TCA0	0.336536	-0.493538	1.27647	0.422302
Q8TED0	0.776377	-1.00075	0.891533	0.298623
Q8WXD2	0.751166	-0.0804664	0.0434096	-0.0719289
Q8WZ04	0.993054	-0.799785	0.719655	0.689597
Q95HA6	0.106852	0.215305	0.729617	0.772357
Q96J91	1.56219	0.0767539	0.73756	0.24975
Q96KW3	1.05657	0.0870379	1.32165	0.430431
Q96QS3	0.850303	-0.542703	0.406439	0.111621
Q96RD7	0.00863876	0.0743417	0.960025	0.363823
Q9BSK1	0.803939	-0.0371249	0.940179	0.984337
Q9BSL1	0.647034	-0.318963	0.071405	1.2245
Q9BUI4	0.982335	0.859901	0.94928	0.383597
Q9BY31	1.34195	-0.423918	0.597179	0.507333
Q9C0B7	1.60947	-0.254731	0.534826	1.12201
Q9H1Z4	1.33865	0.0528217	0.529741	0.0559048
Q9NU02	0.80938	0.873925	1.07993	0.361221
Q9NUQ6	0.558681	0.55233	0.852153	0.48683
Q9NVR2	0.912499	-0.408309	1.22266	-0.0932218
Q9NX05	0.325951	-0.644866	0.839702	0.492677
Q9P183	0.805137	0.396204	1.08457	0.416122
Q9UK61	1.25981	0.190951	0.0640352	0.614573
Q9ULW8	0.755487	-0.298893	0.60156	-0.0851772
Q9UMX9	1.23566	0.196974	0.229083	0.153714
Q9UN71	0.347921	-0.139454	1.04228	-0.0370754
Q9Y4F4	1.06715	-0.174417	1.09586	0.208891
Q9Y566	0.441641	-0.0745734	0.376693	0.0072125
Q9Y5U8	0.840372	-0.495499	0.691983	0.913258
Q9Y6X6	0.513995	0.136184	0.673287	1.3994
R9RUZ6	1.08548	0.182555	0.577801	0.347794
U5YST9	0.737588	1.1286	0.720235	0.434664
W8FK78	0.476261	0.169889	-0.129119	0.883271
A0A024RBI3	0.883182	0.198128	0.363539	-0.131999
A0A087WVP1	0.418389	0.0154298	0.58064	-0.0732198
A0A087WZN1	0.632184	0.166528	0.95504	0.97261
A0A087X0K0	1.32572	-0.0043764	0.470892	0.264571
A0A0S2Z537	0.689473	0.374993	1.16431	0.790243
A0A1B0GVT3	1.10567	-0.120065	0.673808	-0.0434895
A0A1W2PP76	0.906974	0.290114	0.93798	0.162048
A0A286YEW0	0.988941	-0.611482	0.631227	0.867804
A0A2S1WCK4	1.06383	-0.215403	0.786256	1.01757
A0A3B3IRU5	0.756445	-0.0460104	-0.0221	1.32465
A0A590UJT6	0.354532	0.197943	1.00924	-0.251615
A0A6M4C8G8	1.1945	-0.534537	0.771845	-0.0757514
A2RRN2	0.759982	-0.0714871	0.553754	1.09696
A6NEC2	0.873673	-0.20869	0.594297	0.802352
A7E2S9	0.455433	0.527678	1.01735	0.738609
A7Y9J9	0.0908448	-0.185579	1.37657	0.929922
B2R4Y6	1.38469	-0.363171	0.798349	-0.0918328
B3KUP0	0.52237	-0.812857	1.20633	0.484216
B4DJ11	0.604399	0.232687	0.404544	-0.237779
B4DXK4	1.25085	-0.535818	0.855153	-0.0869941
B4DXM2	0.438647	0.196832	0.518943	-0.108825
B4E0B6	1.28819	0.180056	0.724512	-0.024711
B6DP75	1.3614	0.131512	1.00066	0.221373
B6ZGS7	0.638919	1.05176	0.593176	0.743307
B7Z824	1.48229	1.04195	0.252782	0.273222
C9JA89	1.08503	0.169831	0.469085	0.86719
C9JQD0	0.813456	-0.204842	1.31162	-0.121146
D6R9B8	0.712812	-0.170665	0.828977	-0.125068
D6RAF3	0.522061	-0.268553	1.30932	-0.284811
D6RHG2	0.675721	0.0624144	0.0976609	-0.0815045
E9PFE2	1.5078	-0.603949	0.734887	0.0168249
E9PK21	1.33644	0.265501	0.291933	0.085598
E9PLM8	1.14579	-0.752955	1.66289	-0.165776
E9PR36	0.683086	0.602537	0.321417	-0.115813
F4MHK3	0.36778	-0.173945	1.48538	1.19953
H0Y8S4	0.409086	-0.194084	1.35293	-0.158859
H0YDP7	0.762935	-0.816058	1.49291	0.646236
H0YE89	0.97458	-0.796285	1.12899	-0.388839
H0YEH3	0.774092	-0.212201	1.69424	-0.126536
H3BNP8	0.747282	-0.50127	0.942552	-0.278246
H3BPX9	0.843693	0.48336	-0.234954	1.08122
H3BRR8	1.89071	-0.381287	0.813816	0.0762491
H3BU38	0.968866	0.175111	1.20007	0.473851
H7BXU2	1.42455	0.539611	0.354229	0.00946445
H7C2I7	0.813427	0.363719	0.344749	-0.293421
H7C4X8	0.650791	0.32062	0.122145	-0.227753
I3L0I7	0.531675	-0.102937	1.67289	0.523603
I3L174	0.443669	-0.45419	0.512937	0.0694286
I3L3P4	0.64808	0.172965	1.23457	0.554972
I3L4J1	0.548144	0.253124	0.796662	-0.290175
I6LM39	1.06818	0.82095	0.70973	0.384292
K7EK92	1.96697	-0.00963329	1.18762	0.686767
K7EPU8	2.091	0.17398	1.07228	0.462836
K7EQ42	0.723454	-0.344486	0.995012	1.0282
M0R0S1	1.69602	-0.0901993	0.92003	0.676594
O43301	1.3927	-0.437985	0.860853	0.749136
O43439	0.501388	-0.579742	0.478288	0.0941236
O43704	1.22087	-1.21513	0.931032	0.344042
O75348	1.41281	0.399187	0.402184	-0.107138
P11182	1.51945	-0.481142	1.71518	-0.0661529
P14868	1.47326	-0.829753	1.15065	0.663222
P15918	0.393995	0.29444	1.00079	1.16569
P38159	0.963361	-0.235095	1.41522	0.558764
P42702	0.599317	0.0281724	0.480844	-0.118156
P55916	0.703846	-0.474386	1.09121	1.26944
P59537	-0.0955973	-0.0921975	1.06349	0.182707
P62241	0.77385	-0.076741	-0.0505408	-0.0910645
P82094	0.734056	-0.21507	1.29896	-0.210889
Q08174	0.586835	-0.377811	0.874997	-0.0458836
Q12882	0.794947	0.169172	1.53004	0.920061
Q13539	1.26465	-0.0455414	0.576758	-0.124844
Q15652	0.922538	0.507939	1.24684	0.363502
Q5VV42	0.211373	0.784678	0.998867	1.20281
Q7Z4F4	-0.189309	-0.436603	1.16436	0.465118
Q7Z5L0	1.42278	-0.26121	1.17744	-0.0145103
Q86SE8	-0.0614987	-0.413141	1.28155	0.304888
Q86TB3	0.73141	0.40534	0.947764	-0.203485
Q8IXE5	1.26785	1.03437	0.467635	0.739822
Q8N1W2	0.532854	0.401695	0.249236	-0.221881
Q8N335	1.5011	-0.226467	0.819003	-0.208652
Q8NEZ3	0.431488	0.799399	0.730114	0.0615699
Q8TB24	0.563656	-0.558899	1.57532	1.25368
Q92481	1.8645	0.657527	0.44772	0.809282
Q969F2	0.160644	-0.730578	1.34939	0.702711
Q96DB5	0.675175	-0.0819308	1.03985	-0.311896
Q9P219	1.91714	0.60929	0.47359	0.20616
Q9UIE0	0.937958	-0.482007	0.44654	-0.237509
Q9UNH6	0.477966	-0.627738	1.70762	-0.0660551
A0A024R8I5	0.535798	-0.230558	0.40925	-0.0545429
A0A087X2H2	0.931349	-0.00440524	0.369827	-0.468778
A0A0D6K9J7	1.17287	1.25277	1.13597	0.372282
A0A0D9SEY2	1.34832	-0.852258	0.966156	-0.26241
A0A140T9Z9	2.22679	0.060414	0.965114	0.516863
A0A1B0GV78	0.784194	-0.691872	1.47655	-0.348395
A0A1B0GW49	0.652705	-0.402901	0.336304	-0.0530434
A0A1W2PRC4	0.185486	-0.692722	0.413166	0.984247
A0A2X0U2H5	0.54573	0.0440866	1.54511	-0.224481
A0A5C2G456	0.222782	-0.391339	0.876993	0.0390843
A0A5C2GR43	0.925622	1.04636	0.738936	0.0974028
A1DV59	0.613561	-0.564906	0.591461	-0.00834594
A8K2S4	0.994463	0.29687	1.40721	1.05383
C9JHS7	1.24412	0.281194	1.78784	0.652299
D6R9B7	0.419919	0.947282	1.0348	0.501301
D6RHU8	1.97276	0.242315	1.44343	0.262693
E5RHP4	0.685624	-0.429062	0.363476	-0.067813
E9PQF6	0.478815	-0.619258	1.02721	-0.179284
H0YEG2	0.39583	0.17168	1.04074	1.43767
H3BM62	1.78224	0.903641	-0.0406603	1.02952
H7C3I2	0.521628	-0.253537	1.01161	-0.450736
J9JII2	1.20651	1.19035	0.33028	0.108955
O14649	1.09925	-0.484431	0.57631	-0.500646
O15479	1.49042	-0.220746	0.93438	-0.24293
P42356	0.597112	-0.744059	1.86002	0.449819
P45378	1.59575	-0.954877	1.51442	-0.363211
P52179	1.12032	-0.698042	1.62675	-0.351561
Q14074	0.58812	0.283429	1.31344	-0.218361
Q14151	0.688093	0.752189	1.30857	0.860028
Q2TAK8	0.241421	-0.803434	1.43794	0.964664
Q5T1R4	0.290794	0.735563	1.02932	0.213197
Q6IAX5	1.82884	0.759788	0.711969	0.167816
Q92900	1.17221	-0.249965	1.81481	1.0811
Q99598	1.28465	0.134882	0.781319	-0.204756
Q9BUL8	1.06529	-0.0367279	1.54399	-0.161097
Q9NR61	0.905034	-0.557886	0.817723	-0.616376
Q9NZA4	1.11928	1.16324	1.02668	0.224268
Q9NZI5	0.895326	0.987443	1.30572	0.838551
Q9NZR2	0.175414	0.102741	0.607056	-0.0156127
A0A0D9SEY3	0.38266	-0.801401	1.23033	-0.0497396
A0A1W2PPE2	0.138512	0.291053	0.913597	-0.304748
A0A590UJ01	1.53139	1.15956	0.85167	0.583189
A2NX49	0.861716	0.463472	1.15195	-0.164055
B7Z370	0.739596	0.974206	0.511728	1.18883
F8WE18	0.0493799	0.533357	0.909164	0.188067
H0YDT1	0.359177	-0.611451	0.722082	0.00140214
H7C504	0.981175	-0.519268	0.706446	-0.665843
K7ER27	1.37441	-0.173494	1.0626	-0.341951
M0QXH8	0.164977	0.268022	1.06775	-0.381744
P51589	2.47214	0.829831	1.11977	0.377243
P82921	1.16209	0.527164	1.5103	-0.0289996
Q13621	0.420505	-0.116487	0.335373	-0.0314062
Q59GL6	0.932131	0.207398	1.69522	-0.188161
Q6FI36	1.26212	1.34669	0.888802	0.663972
Q8N2A8	0.508725	0.101195	0.383142	-0.267995
Q96ME7	1.48662	1.08112	1.37528	0.515029
Q9NTJ3	1.22083	-0.0706341	1.42514	-0.328923
A0A087X1E1	1.28713	-0.799223	1.23618	-0.692384
A0A2R8Y6Y0	0.164361	0.692217	0.789347	0.206912
A0A494C0Y7	1.45478	1.06252	0.618036	0.892362
A0A499FJ16	1.5282	0.454839	1.52085	0.025286
A0A5C2GPC4	2.02127	0.585296	0.811481	0.0477372
C9JN04	0.473382	0.0539703	0.338399	-0.191818
H0YEY4	2.56195	0.923832	0.746711	0.406683
M0R193	0.256974	0.753187	0.79544	0.149596
O75445	0.792463	0.166014	0.0610971	-0.387133
Q59GR7	0.136849	0.0427221	0.570001	-0.0300634
Q6JSD8	-0.166058	0.297245	0.515492	0.534481
Q6ZN03	1.40069	1.41712	0.849386	0.687476
Q6ZRV3	1.748	0.775237	1.83003	0.536652
Q96B70	0.603404	1.36456	1.13124	0.274448
Q9BUB5	0.939426	0.794007	1.2557	-0.0509106
B7Z2Q0	0.419832	0.710911	0.720919	-0.221831
G3V1P3	0.037007	0.358786	0.361162	0.400236
P52564	0.650508	0.630336	0.871724	-0.260116
Q2KHM9	0.436228	0.520491	0.0990893	0.234834
Q63HQ0	0.222921	0.447005	0.722428	-0.290162
Q68DL5	1.0633	0.588095	-0.391605	0.934308
Q8IY21	0.865173	1.2706	1.54266	0.85433
Q9NR33	0.588309	0.403947	1.70908	0.525174
Q9UI72	-0.164659	0.400125	0.652882	0.416861
A0A024R4P5	-0.0196916	0.0405398	0.717114	0.0100711
A0A2R8YDT1	-0.00596018	0.531129	0.970831	0.35336
A0A5C2G1F0	1.00835	0.682778	-0.313654	1.248
A0A6Q8PFN8	-0.163247	0.244757	0.577373	0.223694
B4DX55	0.580161	0.973483	0.366438	0.203308
B9EG57	0.458704	0.939628	0.549787	0.201794
D6REZ4	0.0717137	-0.278076	0.801569	-0.00588202
H7BZK9	0.523597	0.732171	0.410387	-0.089529
K7EKZ1	1.7641	1.27569	1.26208	0.627987
O60400	0.376582	0.259768	-0.16551	0.241692
Q15198	0.776361	0.839794	0.0767352	0.00890441
Q5SZK8	0.341278	1.06382	1.23077	0.890264
Q86XS8	0.385745	1.16526	0.832198	0.117415
Q8NBE1	0.149741	0.583036	0.525556	0.16248
A0A140T905	0.178634	0.668343	0.889574	-0.277002
B4DJ64	0.211974	0.657574	0.414361	0.231819
C6GLP7	0.514281	0.831306	0.499355	-0.135437
Q2TBA0	0.336441	0.440821	0.148594	0.0869449
Q9UPP2	-0.00662415	0.313971	0.242131	0.355684
H3BME5	-0.000919934	0.475871	1.00394	0.0864403
O00635	0.472148	0.981093	0.659336	-0.154132
O14924	0.278682	0.449665	-0.0428572	0.44072
Q8NEX9	0.102795	0.556347	0.268727	0.402727
Q96S04	-0.125132	0.182088	0.606022	0.0748745
Q9H0K6	0.529909	0.761708	1.57766	0.579821
H0Y337	0.148742	0.138926	0.367019	-0.00882573
H0YLJ4	1.03686	-0.11298	1.903	-0.34732
Q59GQ0	-0.0270193	0.221782	0.0812578	0.451103
Q6UXF1	0.194734	-0.225513	1.65446	0.68921
Q6ZTF7	0.251128	0.521196	1.41527	0.545172
Q86YR7	0.0367215	-0.110043	1.26581	-0.2422
Q9HAY2	0.0228325	0.0130273	1.27809	0.0778684
A0A1C9J735	0.062106	0.763695	1.0622	0.372692
C9JGI4	-0.302023	0.0835557	0.955739	0.460309
E9PPZ0	-0.150021	0.321075	0.549341	0.0818714
F8WDM8	0.679319	1.51753	1.45864	0.273592
P82673	0.155659	-0.366179	1.60518	0.0576629
Q03431	-0.208592	-0.708565	0.948936	0.571089
Q13496	0.224394	0.073856	0.237196	0.0638125
Q13613	-0.148471	0.0552835	1.17423	0.317307
Q9NRC6	-0.184301	-0.495834	0.546121	0.58781
Q9NZ93	0.0829457	0.163014	1.38215	0.379664
A0A494C031	0.215672	0.0488503	0.453521	-0.126807
B4DJP5	0.11583	-0.474922	0.956426	-0.144535
F2Z3I5	0.185678	0.569923	1.2197	-0.229894
F6XUP2	-0.178346	0.62625	0.632357	0.322348
F8VW46	0.0767103	0.360086	1.4946	1.18952
H0YMN3	0.425655	0.640028	1.54279	0.17563
Q76I76	-0.413636	-0.202782	1.00209	0.247203
Q8NCN5	-0.0145209	0.554566	0.370765	0.34793
Q9NQT8	0.180213	-0.815059	1.26371	0.0435572
Q9UF83	0.120991	-0.276573	0.638391	-0.00978595
A0A0C4DGV4	-0.212003	0.13521	0.227244	0.459556
A8K8P1	0.0355719	-0.245552	1.11136	-0.428135
H3BTL8	0.363063	-0.41977	1.05318	-0.580524
L7N489	-0.0227025	0.616799	1.14081	0.336738
P16885	0.237846	-0.503509	0.603214	0.0624522
Q70CQ1	-0.0463197	0.369132	0.401762	0.106766
Q8NH30	0.0333215	0.318206	0.172499	0.256364

[truncated: 6 more sheets: C11-FC, C12-FC, C13-FC, C14-FC, C15-FC, C16-FC]
