# Supplementary material for: Establishment of Human-Induced Pluripotent Stem Cell-Derived Neurons—A Promising In Vitro Model for a Molecular Study of Rabies Virus and Host Interaction
Source: Int J Mol Sci. 2021 Nov 5;22(21):11986. doi: 10.3390/ijms222111986 (PMC8584829; doi:10.3390/ijms222111986)
Supplement: Supplementary file 1 [file ijms-22-11986-s001.zip › ijms-1414770-supplementary/Supplementary File 2 - Protein ID, fold change of significant DEPs in each time point.xlsx]

## Sheet: FC
protein	FC_8h	FC_24h	FC_48h	FC_72h
A0A023Q788	0.220334	-0.752674	0.247338	-0.718328
A0A024QYV8	-0.58879	0.234161	-0.184798	0.506868
A0A024QYV9	-3.00911	-0.242688	-0.217834	-0.246273
A0A024QYZ5	-0.00291989	0.0723227	0.210206	0.286783
A0A024QYZ9	0.210292	0.39322	-0.396616	-0.175294
A0A024QZL8	0.40386	-1.76426	-0.380913	-0.265706
A0A024QZT7	-0.262255	-1.11903	-0.318544	0.107866
A0A024R043	-1.88906	1.55876	-2.57241	-1.12923
A0A024R0D0	0.0160852	1.34954	0.932771	-0.355656
A0A024R0I4	-0.32178	-0.213343	0.287745	-0.351595
A0A024R1H0	0.502961	2.2994	-1.59207	0.510596
A0A024R2B9	0.240346	0.129604	0.313413	0.555878
A0A024R2K9	-0.321838	1.2147	0.816626	2.00395
A0A024R327	0.307612	-0.104325	0.881342	0.624835
A0A024R377	3.25243	1.24218	-1.05935	0.526317
A0A024R395	0.282746	0.258539	0.622643	0.827776
A0A024R3P1	2.18576	0.497865	1.49298	0.711103
A0A024R3V2	1.55193	1.03424	0.961418	-1.26254
A0A024R4P5	-0.0196916	0.0405398	0.717114	0.0100711
A0A024R5U5	-0.270146	-0.52267	1.3917	-1.21366
A0A024R5W0	-0.146002	-0.658048	0.353217	-0.548117
A0A024R5X7	-0.0578282	-1.00102	-0.360447	-2.67625
A0A024R603	0.693813	0.148539	-0.166325	0.616897
A0A024R627	-0.86564	-2.05707	-0.651832	0.836474
A0A024R6C2	0.108901	-1.47956	0.482228	-0.35698
A0A024R6J0	1.14775	-1.11357	-2.61304	-0.768173
A0A024R6S1	-0.370429	-0.540668	-0.0198482	-0.25625
A0A024R6W4	-0.212947	0.262143	0.0358035	-0.202061
A0A024R758	2.20461	0.684596	-0.0888151	-0.584885
A0A024R798	-0.140838	0.432601	-0.188367	1.0744
A0A024R7F2	0.0581869	0.844287	-0.273735	0.35392
A0A024R7S4	-0.0437748	-0.617098	-0.150083	1.86181
A0A024R847	-0.273673	0.848104	-0.188923	1.31469
A0A024R8C9	1.59592	0.0545344	-0.0790483	0.174896
A0A024R8I5	0.535798	-0.230558	0.40925	-0.0545429
A0A024R8W0	0.841205	-0.648588	-0.379815	-0.119858
A0A024R9G3	-0.165251	0.13667	0.361038	-0.488915
A0A024R9K2	-0.1002	-1.83371	-1.25977	0.306911
A0A024R9R7	0.681699	1.60697	-0.352605	0.0456251
A0A024RA76	-0.394008	-1.0612	-0.47378	-3.0114
A0A024RAC0	0.259114	-0.442322	-0.226302	-1.0744
A0A024RAL2	-1.12877	-2.74009	-0.13697	0.173386
A0A024RAP1	-5.09287	-0.94365	1.42179	0.803718
A0A024RBI3	0.883182	0.198128	0.363539	-0.131999
A0A024RBS0	0.0612817	-0.149424	0.376948	-0.564683
A0A024RCI6	-2.39139	-2.0919	1.3866	-0.74176
A0A024RCR8	0.0344571	-0.11969	0.406385	-0.0896571
A0A024RD28	0.339085	-1.97287	-1.48746	0.186487
A0A024RDB2	-0.95623	-0.642679	-1.82436	1.05751
A0A024RDY5	-0.630492	0.798358	0.46622	-0.321835
A0A059QPU3	-0.361744	1.00032	3.60141	-0.554287
A0A059RIK5	-1.89493	-0.382754	0.905027	-0.778769
A0A059RLF9	0.457411	-0.383528	-0.269164	-1.35105
A0A059RMY5	1.64101	1.43997	0.688251	1.64502
A0A060L980	0.28314	0.658703	0.783948	1.52647
A0A067ZWR0	-1.06081	-1.74754	-0.399317	-0.135964
A0A075B6F3	0.144274	0.994046	-0.230691	-0.612729
A0A075B6Q4	0.230275	0.988776	-1.44941	2.16155
A0A075B6U7	-0.547905	0.0739949	-2.37125	0.502254
A0A075B6V3	0.327968	-0.961823	-0.175958	-0.817526
A0A075B6X8	-1.12781	-0.159488	-0.132433	-0.708318
A0A075B6Y8	-0.305781	0.493814	-1.20488	-3.65661
A0A075B6Y9	-3.19728	-0.14822	-2.59506	2.51101
A0A075B711	-0.839721	0.0539263	-0.32819	1.07052
A0A075B730	-0.0331117	-0.790077	-0.740747	-0.912304
A0A075B768	0.658722	-0.544207	-0.287586	-1.54591
A0A075XDK3	-0.971178	-1.51366	-0.0394761	-1.56986
A0A077QPL9	-1.63695	0.00412954	-2.58009	1.32589
A0A087WSW1	2.71856	1.46335	0.978224	3.42119
A0A087WT87	-0.813781	-0.376855	-2.48611	-1.02781
A0A087WTF0	-1.82813	-0.745601	0.383456	1.50952
A0A087WTF3	-1.98188	-1.06352	-1.75207	-0.945876
A0A087WTG3	0.730238	0.541124	-2.03718	-0.505553
A0A087WTQ7	-1.08636	-3.70703	-1.67586	-1.73575
A0A087WTR4	0.740646	-0.447309	0.0266667	-0.210141
A0A087WTS6	0.0732811	-0.290628	0.876134	1.2306
A0A087WTU9	-0.450952	-0.0873592	0.515394	1.26808
A0A087WTW5	-1.00826	-1.57812	-0.682862	-1.10206
A0A087WUA1	0.0266124	-0.517584	-0.882983	0.794266
A0A087WUB9	-0.291973	-0.625773	-0.306558	0.604204
A0A087WUV6	-1.64574	0.626332	-0.291693	-1.00172
A0A087WUX3	-0.717696	-0.219099	-0.433299	-5.46722
A0A087WV39	2.0476	0.149467	-2.38918	-1.37129
A0A087WVA8	0.161594	-1.49769	0.978572	1.27472
A0A087WVC1	-2.39	2.4529	1.20089	-0.395021
A0A087WVP1	0.418389	0.0154298	0.58064	-0.0732198
A0A087WVQ4	-0.366159	-0.389507	-2.24689	0.853634
A0A087WVY5	0.544755	0.405591	-0.552222	-0.395561
A0A087WW22	-0.627774	0.887547	0.166185	-0.0842889
A0A087WWF2	0.280659	-1.19018	-0.772174	-1.26675
A0A087WWW8	-0.26293	-0.178667	0.84944	0.939987
A0A087WX44	0.280352	0.221783	-0.503259	-0.290717
A0A087WXG3	0.016965	-0.77	0.463977	-0.153275
A0A087WY36	-0.989821	-2.24299	0.344056	-0.74773
A0A087WY40	-0.355238	0.194337	0.405096	-0.591459
A0A087WY74	0.114953	-0.567049	0.126108	0.409096
A0A087WYC6	-0.662341	1.14566	-1.91679	0.540892
A0A087WYN6	-2.6768	1.25373	0.138936	1.47038
A0A087WZL6	-1.2179	-1.13851	-2.19769	1.87379
A0A087WZN1	0.632184	0.166528	0.95504	0.97261
A0A087WZS6	0.738225	-0.245294	2.40104	-0.222468
A0A087WZW1	0.168455	-0.0894969	0.0929231	0.143012
A0A087X096	0.098765	-0.924907	0.154047	-1.12882
A0A087X0E7	-2.09558	0.23099	-0.860715	-1.36098
A0A087X0F9	-0.606676	0.824924	0.235435	0.429678
A0A087X0I3	-0.42569	-0.882691	2.11268	0.203299
A0A087X0K0	1.32572	-0.0043764	0.470892	0.264571
A0A087X0K8	-0.0724293	1.70981	-1.2369	-0.218685
A0A087X0P0	-0.295027	-1.48088	-1.32998	-0.464506
A0A087X0P9	-0.580574	-0.539351	-0.418773	-1.38997
A0A087X0R2	0.334198	-1.91617	-0.875969	-1.78524
A0A087X0Y6	0.680209	0.539791	2.74977	2.13599
A0A087X1E1	1.28713	-0.799223	1.23618	-0.692384
A0A087X1H5	-1.17528	-0.161618	-0.827577	0.0258695
A0A087X1W3	0.0150629	-0.278735	0.264164	-0.64586
A0A087X221	-1.38958	-0.402637	-1.3993	-0.368471
A0A087X2F3	-0.89872	0.502524	-2.5918	0.419417
A0A087X2H0	-1.23243	0.109911	-0.149156	1.18926
A0A087X2H2	0.931349	-0.00440524	0.369827	-0.468778
A0A089G6S0	-2.26698	-2.66244	-2.64305	-1.47168
A0A096LNS4	0.0395489	0.060771	-0.299527	-0.513584
A0A096LNY7	0.693379	1.08825	0.00710115	-0.308324
A0A096LP22	-1.0934	-0.531138	0.396469	-0.0737248
A0A096LP59	-0.138471	0.211434	-0.592544	0.285365
A0A0A0MQS3	-1.23517	1.4804	1.02498	0.386198
A0A0A0MQY7	0.103329	0.514545	1.55808	0.375285
A0A0A0MR03	0.290009	0.92942	0.78732	-0.305241
A0A0A0MRN0	-2.78451	-1.04366	-2.92867	-1.98261
A0A0A0MRY4	-0.228107	1.16238	-2.39719	0.504448
A0A0A0MS31	-0.300023	0.165865	0.55566	-0.317279
A0A0A0MS76	0.0881858	-0.859488	0.0194066	-0.447278
A0A0A0MS91	-0.391577	-0.280627	-0.608685	0.841513
A0A0A0MSA4	-0.560015	-0.778787	-1.5844	-0.295737
A0A0A0MSC1	-0.177479	-0.634488	0.429241	-0.297597
A0A0A0MSD2	-0.502031	0.610506	-1.79057	-2.07409
A0A0A0MSM3	0.308951	-0.413398	-0.0107247	-0.900715
A0A0A0MSN1	1.43129	-1.25132	0.407501	0.949939
A0A0A0MSY0	0.235804	-0.215514	-0.898452	1.2521
A0A0A0MTM3	-0.150745	-0.43781	-0.983628	-0.965329
A0A0A0MTP3	1.6153	-1.33715	-2.07302	1.02891
A0A0A0MTP6	0.69628	0.49533	-0.0190776	0.563445
A0A0A0MTQ3	-1.88022	-2.42965	-0.430263	0.951343
A0A0A1TTP8	-0.601691	2.00846	0.559728	0.590744
A0A0A6YYK1	1.18155	-0.242775	-1.51372	-0.077349
A0A0A7C3T3	2.76259	0.769662	1.66918	-0.329362
A0A0A7C6Z4	0.152744	-1.3782	-0.050287	1.06225
A0A0A8KA03	0.0489036	0.0357092	0.867956	-2.03901
A0A0B4J1Z8	-0.676286	-3.30602	0.303505	-0.5441
A0A0B4J210	-0.118909	-0.918395	0.171312	0.269897
A0A0B4J2A4	0.359827	-0.151987	-0.994257	-0.834225
A0A0B6XK13	1.02701	1.71542	0.574281	1.16195
A0A0B6XK26	-0.495592	-0.150132	-0.202672	1.29416
A0A0C4DFP1	-0.446803	-0.203482	-0.322946	0.940613
A0A0C4DFP6	-0.129778	2.69442	0.522799	0.75454
A0A0C4DFR2	0.857884	0.587982	-0.558924	1.02592
A0A0C4DG77	-1.54839	-0.71409	-0.914888	-1.44103
A0A0C4DGC1	-0.0210571	0.634938	1.06817	-0.291207
A0A0C4DGV4	-0.212003	0.13521	0.227244	0.459556
A0A0C4DH00	0.0604436	-1.28459	1.25874	-0.346359
A0A0D6K9J7	1.17287	1.25277	1.13597	0.372282
A0A0D9SEY2	1.34832	-0.852258	0.966156	-0.26241
A0A0D9SEY3	0.38266	-0.801401	1.23033	-0.0497396
A0A0D9SFB1	-1.66956	-0.382997	-2.05201	-2.18103
A0A0D9SFE4	0.904977	-0.224925	-1.32813	-2.0274
A0A0D9SFW0	0.0977983	0.682858	-0.218886	0.348209
A0A0D9SG62	-0.569423	-0.830309	2.38241	0.406328
A0A0D9SGB2	-0.402917	-0.0129425	0.976575	-0.504878
A0A0F6MY87	-0.288699	1.23662	-0.366686	0.243429
A0A0F7G8J1	-0.362675	0.630895	-0.270029	0.959436
A0A0F7L0Q8	-0.775607	-1.22939	-0.0159096	0.0248531
A0A0G2JHM4	0.998268	-0.691413	0.723164	0.351961
A0A0G2JJ13	-0.39915	-2.90293	1.49623	-1.18502
A0A0G2JJ52	0.822212	-1.32348	-0.25349	0.509504
A0A0G2JP78	-0.381161	-0.464551	-0.0465792	0.347537
A0A0G2JPA3	-0.0546167	0.698486	0.778376	-0.461103
A0A0G2JSF1	1.14048	-0.0203984	-0.388478	0.177478
A0A0G2R1R1	-1.19661	-1.99355	0.813179	-1.50388
A0A0G2R4E5	-0.866063	1.86657	1.59556	-2.95643
A0A0H3W5J2	1.10502	-2.82253	0.453271	0.33247
A0A0J9YXT7	-0.19161	-0.73706	0.432462	0.624399
A0A0N7A4D1	0.57266	-0.718567	-0.0807558	0.451953
A0A0N7IL20	0.593518	3.04906	-2.59458	-1.63848
A0A0S2Z3G7	-0.130932	-0.919535	-0.522543	-0.0681158
A0A0S2Z3H5	0.70636	-0.571026	0.677944	-2.70319
A0A0S2Z3P9	-0.0931571	0.0551184	-1.72842	-0.628524
A0A0S2Z4H0	2.95578	1.2065	0.3069	-0.453973
A0A0S2Z4K6	-0.95232	0.925364	-1.157	0.83359
A0A0S2Z4X7	-0.0111721	0.127559	-0.0370319	-0.441824
A0A0S2Z4Z4	0.756666	0.248032	-0.249154	1.65248
A0A0S2Z537	0.689473	0.374993	1.16431	0.790244
A0A0S2Z5N1	1.26	-0.807824	0.681689	-1.71109
A0A0S2Z5N6	0.90366	0.112493	0.53275	0.384984
A0A0S2Z626	-0.417276	0.665136	-0.869676	-0.341545
A0A0S2Z628	-2.04434	0.564759	2.53263	3.47339
A0A0U1RQC7	-0.43549	-0.55996	0.442085	0.603467
A0A0U1RQE4	0.710145	1.24886	-0.103822	0.181815
A0A0U1RQE8	0.80277	-2.10733	-0.202265	0.844838
A0A0U1RQI8	0.881338	-0.171835	-0.40933	0.0867349
A0A0U1RQK4	-1.94354	-1.49674	-0.867891	1.00516
A0A0U1RQQ1	1.41294	0.712408	0.0817159	-0.479495
A0A0U1RQT8	-0.815187	-1.15845	-0.0817198	0.426494
A0A0U1RQX9	0.361796	0.60177	-0.449477	-0.484157
A0A0U1RR08	1.61872	1.37459	0.340825	2.35233
A0A0U1RR46	0.838591	0.533182	-0.554001	0.730801
A0A0U1RR92	0.142294	0.851095	-0.885423	1.54492
A0A0U1RRJ3	-0.327421	-0.572993	0.40902	0.505459
A0A0U1RRM9	-0.772714	0.40457	0.311062	-0.494827
A0A0U2IVR5	0.864444	-1.48026	0.483416	-0.155425
A0A0U5KK97	0.619295	-0.804886	0.168851	-0.534591
A0A125QYY9	0.459769	-0.857045	-0.811251	-0.538336
A0A126GVK2	3.15722	-1.66827	-0.381008	0.396298
A0A126LB15	1.50337	-0.36107	-1.90922	-3.18638
A0A126LB35	-1.43064	1.27518	0.906077	-0.408759
A0A140F1N4	-0.742645	2.08149	-0.76986	-0.447381
A0A140F381	-0.724493	0.289365	-0.583519	-1.10071
A0A140F384	0.644047	1.18958	1.76676	1.6295
A0A140T905	0.178634	0.668343	0.889574	-0.277002
A0A140T950	0.677251	-0.6758	0.229156	-0.392296
A0A140T9E9	-4.08059	-0.0454705	-0.500201	0.213555
A0A140T9H3	0.327998	0.259078	-1.16484	-0.654839
A0A140T9T3	0.339238	0.336777	-0.160144	-1.46443
A0A140T9W5	0.34025	1.80426	-0.0836365	-0.425033
A0A140T9Z1	-0.697582	0.0430004	-3.03368	0.575822
A0A140T9Z9	2.22679	0.060414	0.965114	0.516863
A0A140TA32	2.21555	0.70961	-1.17902	2.14767
A0A140VJD4	-2.14461	0.987853	2.52149	-2.24269
A0A140VJD5	0.522402	0.627857	1.89225	0.32594
A0A140VJF7	1.26407	0.901296	3.48629	1.28847
A0A140VJG6	0.600276	-0.206854	-0.75232	0.971804
A0A140VJI2	1.76682	0.0751407	-0.65076	0.416173
A0A140VJI6	0.442896	0.539782	0.276398	-0.620058
A0A140VK03	-0.336023	0.730833	-0.525344	-0.155808
A0A143FYQ0	-0.705912	0.0785232	-2.86703	0.840405
A0A158VV12	0.00457752	1.00511	-2.5656	0.688512
A0A193CHS1	2.83129	0.752827	1.81993	-2.50142
A0A1B0GTF4	3.02313	1.28934	1.1488	-0.0219079
A0A1B0GTL2	0.0538463	-3.28418	-0.121578	0.946935
A0A1B0GTN0	-0.161337	-1.09498	-0.293023	1.16812
A0A1B0GTU3	-0.929795	0.550851	0.386849	-0.585273
A0A1B0GTY3	0.535701	-1.65208	-0.938843	0.819873
A0A1B0GUF5	0.484379	-0.615214	0.240595	1.00452
A0A1B0GUG2	2.88741	2.78078	-0.240668	0.869753
A0A1B0GUS7	-1.38191	0.685096	0.634874	-0.509389
A0A1B0GV78	0.784194	-0.691872	1.47655	-0.348395
A0A1B0GVJ7	0.369479	0.220875	-1.2424	0.507175
A0A1B0GVM2	1.18376	-0.376144	0.436802	-1.49727
A0A1B0GVT3	1.10567	-0.120065	0.673807	-0.0434895
A0A1B0GVV7	0.0115033	-0.440668	-0.207534	-0.442086
A0A1B0GVX9	0.633208	-0.331678	-1.09043	-1.71768
A0A1B0GW14	-2.59425	-0.565081	0.411779	-0.216288
A0A1B0GW49	0.652705	-0.402901	0.336304	-0.0530434
A0A1B0GWF7	0.750859	0.161051	0.526971	-0.0142787
A0A1B0GX78	-0.975539	0.103576	0.530546	-0.0332372
A0A1B0GXA2	0.0409055	1.78431	1.71995	1.29963
A0A1B1CYC5	-0.274661	0.133886	0.660792	-0.532437
A0A1B1SMS2	-0.708896	0.277726	0.532439	0.317423
A0A1B2FK36	-1.15049	-0.767924	2.26801	-1.23762
A0A1C7CYX1	2.01771	-0.139059	-1.08018	1.95539
A0A1C9J735	0.062106	0.763695	1.0622	0.372692
A0A1D5RMN6	-0.0197476	-0.401209	0.383299	-1.89472
A0A1D5RMT6	-0.185562	-0.253831	0.469952	-0.0931877
A0A1L2BM25	0.702921	0.0352732	0.577195	3.42477
A0A1U9X7I7	-0.742728	-0.326372	-0.374883	1.03659
A0A1U9X7P8	-0.946814	-0.679466	-0.374969	0.66953
A0A1U9X943	0.492493	-0.0216448	0.408238	0.500819
A0A1V1FGH9	-0.156916	-1.16598	0.968245	0.154793
A0A1W2PNT1	1.472	-1.02801	0.773203	-3.5847
A0A1W2PNY4	0.232833	-2.53836	0.94475	0.258391
A0A1W2PP40	0.3264	-1.25178	2.58578	0.833437
A0A1W2PP76	0.906974	0.290114	0.93798	0.162048
A0A1W2PPA0	1.36778	-0.263749	0.603497	0.105305
A0A1W2PPA7	-1.25364	-0.182591	-0.404969	-0.899626
A0A1W2PPE0	-0.000936804	0.0932295	-1.51958	0.093416
A0A1W2PPE2	0.138512	0.291053	0.913597	-0.304748
A0A1W2PPH2	-2.0799	3.91162	-0.225845	0.35957
A0A1W2PPQ9	-0.0588443	0.471725	-0.397978	0.202286
A0A1W2PPZ7	0.450069	-2.04694	-0.798563	-0.650006
A0A1W2PQ71	-0.496295	1.35839	0.349104	-0.410229
A0A1W2PQB4	-0.985011	-0.122305	0.625376	-0.183135
A0A1W2PQF8	2.04594	-0.153773	-1.6317	-1.43246
A0A1W2PQY5	-0.115823	0.077271	0.226614	1.18139
A0A1W2PR17	1.25554	0.668641	-1.0495	0.0747051
A0A1W2PR75	-0.152927	0.0566403	-0.406237	-0.375982
A0A1W2PR78	0.662715	-0.454266	-0.749573	0.515929
A0A1W2PRC4	0.185486	-0.692722	0.413166	0.984247
A0A1W2PRF5	-2.21118	0.309899	-0.852609	-1.54154
A0A1W2PRS2	-0.476777	0.52013	-0.182906	-0.20621
A0A1W2PS83	-0.682003	0.729999	-0.128681	0.513187
A0A1W5XGE6	-0.284544	0.883674	0.682837	2.34943
A0A1X7SBS0	1.00419	1.57161	0.0921667	-0.638297
A0A1X7SC74	0.712035	2.11084	-0.233887	2.95017
A0A1Y8EK52	0.669377	0.932772	0.619051	0.362014
A0A1Y8EMM2	0.067681	0.729505	0.284329	-0.41925
A0A286YEW0	0.988941	-0.611482	0.631227	0.867804
A0A286YFG8	-0.377155	-0.296287	-0.963584	0.67668
A0A286YFL3	-0.325685	1.10241	-1.27723	-0.691383
A0A286YFM8	-0.0478384	-0.592923	-1.63939	0.644197
A0A291NFE5	-0.0979462	0.715314	-0.711045	-1.08647
A0A2D3E5G9	-1.11255	0.615617	-0.0734455	-1.043
A0A2L0WW42	-1.6043	-0.81466	-0.583955	0.859546
A0A2R8Y4D6	-0.765368	0.499412	0.397323	0.685162
A0A2R8Y4E5	1.22118	1.2294	-0.638846	1.31944
A0A2R8Y4R7	-0.424346	2.71118	-1.86797	1.34894
A0A2R8Y535	0.312122	2.7245	0.426085	-0.299256
A0A2R8Y548	-1.49551	0.916194	0.00900148	-0.671812
A0A2R8Y568	0.916736	-1.84371	2.54969	-1.22189
A0A2R8Y595	-0.0912	-0.881737	-0.529452	1.07339
A0A2R8Y5T0	0.53546	-0.792457	-0.255854	0.0274772
A0A2R8Y5U1	-0.306036	-0.195608	-0.379522	0.769566
A0A2R8Y611	0.609601	0.4186	0.0553008	0.661066
A0A2R8Y651	-1.01073	-0.267956	-2.25054	-1.20844
A0A2R8Y6E8	0.354534	-0.442633	-0.564	-0.397102
A0A2R8Y6V2	0.837027	-0.445827	0.141971	0.55332
A0A2R8Y6V4	-0.502432	-1.55726	-1.84881	-1.74936
A0A2R8Y6Y0	0.164361	0.692217	0.789347	0.206912
A0A2R8Y6Y7	-1.48887	-1.79191	0.343367	0.21035
A0A2R8Y752	0.193529	-2.5686	-0.447609	0.0786083
A0A2R8Y7F3	0.388967	-0.443643	-0.432944	-0.300546
A0A2R8Y7S4	-1.63542	0.479811	-0.128375	-7.7467
A0A2R8Y7X6	-0.0217983	2.13238	0.820936	0.570526
A0A2R8Y879	-1.5471	0.00108402	-0.755167	1.31075
A0A2R8YD21	-0.257954	-0.743433	-0.326408	0.619971
A0A2R8YDD6	1.39916	-0.185024	-2.36798	0.0280814
A0A2R8YDT1	-0.00596018	0.531129	0.970831	0.35336
A0A2R8YEB7	-0.572955	0.248982	-0.175587	0.792319
A0A2R8YEM1	0.815695	1.36656	-0.814609	0.232223
A0A2R8YEX1	-0.653204	-0.454112	0.883774	1.00326
A0A2R8YF18	0.818791	-0.123181	-1.1056	-1.10561
A0A2R8YF94	-0.633626	-1.19025	1.21926	-0.687
A0A2R8YFF4	-1.163	1.07333	1.96452	1.45391
A0A2R8YFZ7	0.145633	-1.36239	-1.19144	0.887496
A0A2R8YG21	1.28086	-1.23085	-0.244689	0.658938
A0A2R8YGC5	-1.60388	0.175621	0.409128	0.342998
A0A2R8YGE2	-0.440942	-0.426243	-0.964596	-0.923652
A0A2R8YGJ0	-2.22769	-2.51268	0.631084	-0.480167
A0A2R8YGV1	-1.4519	1.14804	-2.09883	0.253929
A0A2R8YGW0	0.14988	1.61759	1.10207	3.27144
A0A2S1WCK4	1.06383	-0.215403	0.786256	1.01757
A0A2U3U043	2.30264	2.12355	1.29301	-2.41817
A0A2U8J922	-1.64207	-0.708017	-0.0916025	-0.208231
A0A2U8J935	-0.691878	-0.219746	1.2592	-1.15094
A0A2X0SF89	-1.96567	1.75356	0.959118	0.46413
A0A2X0SFB0	0.833754	-0.179856	-0.641824	-0.890118
A0A2X0U2H5	0.54573	0.0440866	1.54511	-0.224481
A0A2Y9CYE1	0.0752121	-0.716789	-0.868906	-0.366409
A0A2Z4I2F1	-2.07053	-1.82983	1.00444	2.07656
A0A2Z5HTN9	-1.33242	0.0683485	1.02171	0.0213956
A0A343E997	0.606359	1.23321	-3.35837	-2.40792
A0A343JJA7	-0.257987	0.437736	0.386466	0.880806
A0A343YSB6	-1.28132	-0.642002	-1.79615	1.90402
A0A346M0E0	0.849976	-0.138533	-0.003071	0.738753
A0A346M0H1	0.153729	0.859768	-0.131383	-0.257707
A0A384ME20	0.478541	1.74077	-0.692402	-1.37164
A0A384MEG1	0.477781	-0.750547	-0.020872	1.0771
A0A384MTK2	0.441172	0.974912	0.0563979	0.00478499
A0A384MTZ4	5.43438	2.10428	1.59604	-3.44799
A0A384P5W4	1.02523	1.88116	-0.433574	-0.414746
A0A386IN23	-0.802594	-0.892891	-2.76594	-0.380662
A0A3B3IRM0	1.2462	-0.558234	-0.769925	1.1225
A0A3B3IRR3	-1.37295	-0.52652	-1.69061	-3.17456
A0A3B3IRU5	0.756445	-0.0460104	-0.0221	1.32465
A0A3B3IS43	-0.467305	-0.745434	1.34075	0.413166
A0A3B3ISB3	1.93356	-1.33406	-1.15383	-1.04324
A0A3B3ISE8	0.496272	-0.721171	-1.62868	-0.295447
A0A3B3ISQ9	-0.0540914	-0.351785	-2.70599	1.40205
A0A3B3ISV8	-0.289084	1.13557	0.889452	1.09481
A0A3B3IT12	0.276327	-0.133309	1.21268	0.544584
A0A3B3ITA5	0.393012	-0.207837	-0.832064	0.983649
A0A3B3ITC7	0.243015	-0.032038	-1.13326	0.837759
A0A3B3ITI4	0.239279	0.537156	0.168265	1.01009
A0A3B3ITQ1	-2.31104	1.20369	0.956549	1.53408
A0A3B3ITQ7	0.0637504	-1.33808	-0.481358	0.0525728
A0A3B3ITV6	2.42779	-1.6669	0.341186	0.765287
A0A3B3ITZ2	1.61298	-0.166284	-0.351096	0.675662
A0A3B3IU28	-0.889437	-1.13373	0.378725	-0.194592
A0A3B3IU89	0.7618	0.871159	0.208195	2.08554
A0A3B3IUA8	0.763303	-0.373525	1.13798	-1.06883
A0A3B3IUB9	-0.401689	-0.946207	0.503815	-0.359022
A0A3B3IUC7	0.242765	0.688665	-0.0725811	-0.0150764
A0A3G1CIL2	-0.878175	0.354318	-1.10238	0.331948
A0A3S6CN52	-0.229355	1.56559	1.76874	2.43612
A0A494C030	0.221286	-0.62787	-0.17721	0.0479534
A0A494C031	0.215672	0.0488503	0.453521	-0.126807
A0A494C047	0.692605	1.97266	2.01335	-1.65707
A0A494C071	-0.0336583	-0.0566326	-0.52916	-0.342779
A0A494C076	-0.320242	1.25619	-1.53265	0.340889
A0A494C0C6	2.73414	-0.46642	-1.55902	1.02307
A0A494C0F4	0.112174	0.661117	0.525314	0.927792
A0A494C0S9	0.935935	-0.36858	-0.509835	0.616946
A0A494C0U2	-0.931431	-0.185893	0.253551	0.661528
A0A494C0Y7	1.45478	1.06252	0.618036	0.892362
A0A494C144	1.58709	-0.950526	-1.63949	0.589096
A0A494C151	0.275949	0.585045	0.369568	-0.234299
A0A494C198	1.70233	0.0527177	1.98701	-0.911839
A0A494C1E4	0.0263537	-1.21649	0.336121	1.05727
A0A494C1G5	-0.492262	-1.00512	1.62795	1.94013
A0A494C1L1	-0.00285093	-0.125757	0.201915	-0.432642
A0A494C1L9	-0.0632977	-1.29478	-0.237417	-1.52551
A0A494C1N2	-1.75456	-0.0796614	-0.455411	-2.0246
A0A494C1N9	0.630022	0.0294105	-1.09363	1.50423
A0A499FJ16	1.5282	0.454839	1.52085	0.025286
A0A499FJM0	0.734141	-0.178858	-0.427633	-0.144578
A0A4P8J3Z0	-0.113385	-0.286527	-0.593631	-1.35118
A0A4P8J559	-0.112112	1.86146	0.487391	0.113531
A0A4W8W4R1	-0.345266	-0.742673	-0.239013	-0.357441
A0A583ZB54	-0.0203387	2.08069	0.329811	0.110529
A0A590UJ01	1.53139	1.15956	0.85167	0.583189
A0A590UJ17	-0.630942	-0.51599	-1.12022	2.06846
A0A590UJ81	1.99941	0.253721	-1.34912	0.110543
A0A590UJ96	-0.6877	0.31611	0.174694	-0.503224
A0A590UJS9	-0.577419	0.673177	0.357091	-0.0173157
A0A590UJT6	0.354532	0.197943	1.00924	-0.251615
A0A590UK01	-5.42929	-4.16041	-6.85334	-3.75736
A0A590UK59	-2.23975	-0.588296	1.62668	1.66218
A0A590UK67	0.0128075	0.175123	0.112216	1.11252
A0A5C2FT85	-0.802527	-0.686487	-0.522191	0.890264
A0A5C2FVL9	1.00028	1.29279	-0.392325	1.01571
A0A5C2FWI3	0.043502	0.449161	3.87453	1.99311
A0A5C2FXF4	0.0609402	1.11291	1.0427	0.36097
A0A5C2FYJ5	1.59833	0.293884	-0.0424545	1.50252
A0A5C2FZB2	-1.01216	0.416216	-0.947266	-1.08973
A0A5C2FZC3	1.08219	-0.255152	-0.469268	-0.837777
A0A5C2FZS8	2.99924	-4.5107	1.63396	1.29114
A0A5C2G045	0.000217362	0.726228	-0.778581	-0.0361414
A0A5C2G1B7	-0.561301	0.822352	0.162405	-0.238373
A0A5C2G1F0	1.00835	0.682778	-0.313654	1.248
A0A5C2G456	0.222782	-0.391339	0.876993	0.0390843
A0A5C2G526	0.951145	-0.962438	0.878481	-0.942329
A0A5C2G5X8	2.10627	-2.35047	-1.543	-4.09665
A0A5C2G609	-0.416437	0.1876	0.994682	0.374894
A0A5C2G632	-0.0786228	1.04106	0.947502	0.992036
A0A5C2G648	-0.170312	1.17222	0.0423102	0.950593
A0A5C2G6M4	-0.309812	-0.21903	0.666695	0.0942102
A0A5C2G742	-0.0164647	-0.84994	-0.887622	-0.185552
A0A5C2G897	1.87284	-1.88746	1.62949	0.96191
A0A5C2G8B4	0.984623	0.367659	-1.98932	-1.66093
A0A5C2G9S5	2.03494	3.55449	-0.457277	1.35799
A0A5C2G9U3	-6.6925	-0.488004	0.856252	1.12277
A0A5C2G9Y5	-1.01159	-0.392901	-0.362494	-0.101282
A0A5C2GAW6	1.04666	-0.47739	1.37578	3.29167
A0A5C2GB23	0.466646	2.24149	-0.653351	1.40746
A0A5C2GB83	0.533674	2.55467	0.566902	0.240576
A0A5C2GC36	-0.539637	-0.196181	-0.161656	0.325383
A0A5C2GCK5	-0.7048	-1.67164	-1.27589e-05	3.40473
A0A5C2GDE9	0.42896	-1.69631	-0.436958	-0.137407
A0A5C2GDW0	-1.38937	-1.01709	0.288951	-0.0585264
A0A5C2GG43	-1.27299	-0.848987	-2.51639	-1.37002
A0A5C2GGI0	1.28474	1.62362	1.10316	0.825989
A0A5C2GHE9	0.960704	-0.257499	0.00344761	0.458842
A0A5C2GI24	0.517897	-0.107181	0.090966	1.45267
A0A5C2GIA0	0.0622121	0.105768	-0.0923917	-0.449422
A0A5C2GIV5	-1.30293	-0.171452	-3.87264	-0.406856
A0A5C2GJH3	0.180117	1.11721	-1.69152	-0.394763
A0A5C2GKB1	0.216094	-0.0466027	1.8973	0.583897
A0A5C2GKB2	0.34519	-0.615572	-1.35964	0.528635
A0A5C2GKN0	-0.125341	0.222425	-0.480015	-0.186923
A0A5C2GLS6	2.0158	2.58534	-2.13808	0.00501957
A0A5C2GM41	0.672103	-1.26921	3.23527	0.485521
A0A5C2GMJ1	-0.392349	0.0424974	-0.423243	-0.119762
A0A5C2GMN0	0.168567	0.870785	1.92476	0.751589
A0A5C2GMV9	-0.953078	0.620819	1.38001	1.07839
A0A5C2GNH9	0.939828	1.22645	1.21086	-1.10247
A0A5C2GPC4	2.02127	0.585296	0.811481	0.0477372
A0A5C2GPC5	0.40359	0.311796	0.303943	0.431936
A0A5C2GR42	0.420385	0.369466	0.618551	0.877681
A0A5C2GR43	0.925622	1.04636	0.738936	0.0974028
A0A5C2GR71	-0.556004	-4.7645	2.37999	-3.78958
A0A5C2GRW8	0.146243	-0.128981	-1.68207	-1.31824
A0A5C2GSD7	0.0836878	-0.017272	0.156955	0.521778
A0A5C2GTN1	-0.0367499	-0.692476	-0.428722	0.838404
A0A5C2GTZ8	1.81449	-1.70244	-0.52802	2.11711
A0A5C2GUN3	0.319233	0.545095	0.783701	3.06509
A0A5C2GUX5	0.33776	0.672715	0.423295	0.465949
A0A5C2GW23	-0.145211	1.07242	0.424545	-0.834545
A0A5C2GWV5	0.221345	-0.632212	-1.16173	-0.378577
A0A5C2GXT4	0.827325	3.89903	-0.90892	-0.531769
A0A5C2H0Q0	0.14827	1.30828	-0.49052	-1.18409
A0A5F9ZH11	-0.436531	-3.41859	-2.14516	0.873606
A0A5F9ZHI8	0.322298	0.555943	0.100476	-0.854633
A0A5F9ZHL4	0.239991	0.119852	2.7407	0.722885
A0A5F9ZI45	-0.970721	0.249014	-0.545644	0.391787
A0A5H1ZRR9	0.118242	-0.515164	-0.597911	0.665448
A0A5H1ZRT0	-0.933347	-2.84137	0.783781	4.55696
A0A5H2UFH7	-0.537673	-0.61857	-0.433554	-1.46221
A0A5K1TTM6	-0.879622	0.0440758	0.298395	0.624742
A0A5P9KEU5	-0.31463	-1.36136	-0.0330565	0.108307
A0A5P9RLW4	0.111096	-0.31009	0.63485	-0.148017
A0A5P9RMR5	-0.17615	0.902031	1.07675	0.730427
A0A649YF38	0.11551	1.08279	0.598226	-1.05642
A0A654IE12	0.262245	1.67432	0.668105	0.389681
A0A669KB30	0.69469	0.847723	0.823382	-1.35125
A0A669KB47	0.532761	-1.73826	1.32487	-0.844282
A0A669KB83	0.534054	0.262782	-0.28506	-1.1698
A0A669KBB3	0.572186	0.822739	1.21994	-0.851252
A0A669KBJ2	-0.540385	-3.37704	-1.0531	-1.05647
A0A678ZI36	-0.416692	0.324206	0.627176	1.89085
A0A6G7MAX3	-2.45557	-0.0628402	0.1705	0.127601
A0A6M4C8G8	1.1945	-0.534537	0.771845	-0.0757514
A0A6Q8PF81	-0.429396	2.282	0.0998322	1.98898
A0A6Q8PF96	-2.23213	2.12127	-2.28216	-1.71345
A0A6Q8PFN8	-0.163247	0.244757	0.577373	0.223694
A0A6Q8PFP9	-0.197599	1.16378	0.0289877	0.563183
A0A6Q8PFS4	-1.83461	-1.5536	-0.757588	0.11759
A0A6Q8PFU3	-0.822048	-0.423881	-0.943552	-0.442494
A0A6Q8PFW2	-1.14434	-2.93262	-0.307849	-1.80524
A0A6Q8PG39	-1.85707	2.909	3.35896	0.930561
A0A6Q8PGC2	-1.15394	1.12093	-1.98051	-0.227131
A0A6Q8PGP6	-0.509804	-1.15301	0.0278189	0.629205
A0A6Q8PGW0	0.250031	-0.525806	0.670621	0.478401
A0A6Q8PH73	0.105895	1.24257	0.187029	0.141586
A0A6Q8PH92	-1.8468	0.148252	-2.13502	0.360489
A0A6Q8PHC4	-0.59714	1.04782	0.351165	0.912433
A0A6Q8PHD3	-0.424335	2.36265	0.649011	0.0807076
A0A6Q8PHP9	0.0559493	0.04192	0.503278	-0.173276
A0A6Q8PHR7	-0.437431	1.47843	0.808818	0.588577
A0A6V6XYF2	-4.61462	1.2605	1.68705	3.20544
A0A7D3UBD6	0.275174	0.303132	0.63555	0.12326
A0A7D8V8H4	1.22323	-1.2965	-0.216242	-0.103002
A0AVK6	0.988442	0.582739	-0.0654609	-0.557535
A0N4V7	0.732499	1.63697	-0.279982	1.76109
A0N7E3	0.449499	-1.41841	1.67835	-0.0672666
A0N7J6	-0.643628	-0.430379	-0.59129	-1.86904
A0PK23	0.158024	-0.846269	0.150438	0.958059
A1DV59	0.613561	-0.564906	0.591461	-0.00834594
A1KZ92	-1.13059	-0.164238	-0.621355	0.116446
A1L1A5	0.400129	-1.244	0.767941	0.69178
A1YIQ7	-3.04541	0.911281	-0.262018	0.344209
A2A2V2	1.14413	-0.0119772	-0.626328	0.734812
A2A369	0.939492	-1.05767	-1.03117	-2.51728
A2A3N6	-1.73758	-0.96678	-2.45702	-1.79157
A2IDA3	-0.222519	-0.206511	-1.01222	-1.08669
A2NX49	0.861716	0.463472	1.15195	-0.164055
A2NYU9	-1.14686	-0.0661185	-0.204426	0.178616
A2RRN2	0.759982	-0.0714871	0.553754	1.09696
A2RRR7	0.138213	-0.0646071	0.153248	0.0280493
A2RU34	-1.1669	1.1208	-0.307222	0.569304
A2RU54	-0.882299	-0.167589	0.23971	0.336511
A2RUF6	-0.0589473	-0.248147	-0.652199	-0.730039
A2VBQ3	0.788513	-0.797358	0.0130158	-0.548393
A2VCL3	0.239285	0.920668	0.0148511	1.20007
A2VDJ0	-0.0665653	-0.3586	-0.745881	0.139438
A3KN83	-0.259206	-0.225086	-1.4848	2.16534
A3RDS1	-0.413198	0.529423	0.710697	1.46846
A4D1L2	-0.74626	0.23378	-0.681453	-0.497162
A4D1R1	-2.24967	-1.38789	-3.74801	-0.289244
A4D1T1	0.377221	-2.93229	-1.16567	-0.699489
A4D2P9	0.575067	1.26399	-0.546382	-0.788418
A4FU97	3.24428	0.599859	1.02341	0.730582
A4FU99	-1.96609	-1.45045	-0.342964	-0.528633
A4FUT8	0.182929	-0.666228	0.755886	-0.136167
A4UCT2	0.702527	-0.390465	0.483713	0.388747
A4UGR9	0.252267	-0.0803717	-1.04704	-0.983752
A4ZU86	1.00044	0.777755	-0.0281118	-0.400365
A5PLK9	-3.3421	0.373155	1.4344	1.87849
A6BM72	-0.563279	-0.914449	1.2458	1.59921
A6H8M9	-5.87233	2.63897	2.71823	0.711071
A6H8X9	-0.419776	1.42673	-0.116428	0.165194
A6H8Y1	0.774626	-0.128754	0.0671795	0.0882133
A6N933	-0.124924	0.848295	1.63823	-0.798873
A6NC98	-0.437197	0.858239	0.652426	0.59412
A6NCT7	0.0832209	0.29805	-0.938744	-1.44716
A6NEC2	0.873673	-0.20869	0.594297	0.802352
A6NES4	-0.74726	0.539103	-0.420919	1.27437
A6NGD5	-0.113619	0.567962	0.661355	-0.08311
A6NGY5	-1.12353	-2.49417	0.949912	0.599816
A6NHN0	-0.707344	-0.195998	-0.237122	-0.708877
A6NHQ2	-0.347888	0.580332	0.626682	0.712449
A6NHQ4	-0.409938	0.5609	-1.08404	0.0450375
A6NI15	0.0609683	0.675769	0.112208	-1.60492
A6NJB7	0.891858	-0.524069	-1.28834	1.15135
A6NK59	-1.29932	-0.331094	0.615021	2.62322
A6NKP2	-0.820987	-0.25415	-1.38854	0.244713
A6NL82	0.402283	0.384367	-0.633527	0.466475
A6NLU5	2.30601	0.295124	-0.14943	1.04228
A6NN73	1.43285	0.840593	3.60579	1.2668
A6NNC1	1.00782	3.22026	0.634367	0.588737
A6NNF4	-0.00278122	2.1969	-0.00763933	-0.696548
A6PVC2	0.498721	-2.06694	-0.22803	-2.5114
A6QRI9	0.927871	0.150732	-0.775413	-0.110964
A6XND7	-1.84715	1.13672	0.28062	-1.41537
A7E2C9	0.209479	0.0815736	1.09314	-1.34937
A7E2S9	0.455433	0.527678	1.01735	0.738609
A7KAX9	-0.985717	-0.103767	0.350043	-0.948179
A7L3A3	0.27044	0.911096	0.352435	-0.632408
A7MD48	-0.169512	-0.391422	1.57701	1.63176
A7VJH3	-1.39116	-0.306678	2.5037	-0.503841
A7XAK3	1.10927	1.29717	-0.310507	0.710204
A7Y9J9	0.0908447	-0.185579	1.37657	0.929922
A8BSR7	-1.91963	-0.590251	0.668859	0.455096
A8IK34	-1.50215	1.30064	-1.76822	1.68
A8K0R7	0.199083	0.591528	0.567085	0.501466
A8K122	0.840414	-0.208542	0.509112	0.354909
A8K141	-1.69817	1.13752	1.41584	-0.864333
A8K1F9	-1.26264	-1.0141	-0.609925	0.617519
A8K215	-1.5134	0.0335602	-0.383237	1.10958
A8K2A8	0.702218	2.24384	0.389313	1.3584
A8K2M4	-0.662116	-0.351975	0.0390596	-0.27846
A8K2S4	0.994463	0.29687	1.40721	1.05383
A8K383	-0.808743	1.33671	1.78633	-0.276356
A8K491	-0.241889	0.829566	-1.49462	-1.52986
A8K4A1	1.22766	-0.394392	-0.33375	0.528215
A8K4A2	-1.56478	-1.75922	-0.0180588	0.118512
A8K4G3	-0.250545	-2.10902	0.320198	2.20229
A8K4T8	-0.233247	-1.38743	1.00642	-0.225572
A8K4W5	0.0362141	-0.552636	-0.477499	-0.315553
A8K4Z6	-0.296095	-1.61488	0.904247	0.0650615
A8K5C3	0.956258	0.769267	-0.58573	0.893478
A8K5K1	-3.45655	0.753382	-4.87793	1.14826
A8K6R5	-0.989759	0.24168	-1.30799	-0.536321
A8K799	-0.928373	0.579237	0.150417	0.928467
A8K806	0.945403	-1.88354	-1.37354	0.0399916
A8K8B0	0.926468	3.9072	0.766518	-0.415721
A8K8B7	-1.14902	-0.667292	-0.30443	0.804928
A8K8P1	0.0355719	-0.245552	1.11136	-0.428135
A8K948	0.346344	-0.544755	0.221706	-0.531722
A8K967	-0.252509	0.0455025	0.93393	1.30796
A8K9K0	1.71101	-1.45109	1.59636	2.60722
A8KAA2	0.104632	-0.484557	2.07146	0.191873
A8KAN0	-0.106998	1.28434	-0.359268	-1.21398
A8MQ14	1.17285	1.78552	2.37257	-2.52258
A8MT70	-0.955158	-0.78333	-0.933801	-0.282491
A8MTI9	-0.732408	-0.717474	2.26784	0.103133
A8MV65	-0.301451	0.715096	-0.41617	-0.408559
A8MXE2	-0.139617	-0.412017	0.374505	0.0530424
A8MXJ9	-0.178158	0.328243	0.768703	-1.42359
A8MXQ7	0.523889	-1.63604	-1.08496	1.50275
A8MYR2	-0.779734	-0.321631	0.501206	0.160985
A9UF06	0.821919	3.08745	0.26042	3.02263
A9YQA1	1.02026	0.14734	-0.465841	-0.014182
A9Z1Z3	0.6292	0.179118	-0.110078	2.68566
B0I1R8	-0.88654	-0.63884	-0.640417	-0.600961
B0I1S0	0.335696	0.0782747	-0.406805	-0.727956
B0I1S1	-0.0140939	-0.418169	-0.0448047	-0.285683
B0I1S4	-0.684053	-0.657485	-0.464346	-0.339731
B0QZ77	-0.79611	0.115586	-0.560554	-0.350133
B0QZZ4	0.601396	0.772506	0.242404	0.659378
B0YJ65	-0.333119	-0.637435	1.22406	-1.79534
B1AHE3	1.19668	-0.974843	-0.033926	-0.475343
B1AKU3	0.158949	-0.21098	0.367921	-0.456682
B1ANS9	0.540284	-1.06575	0.996581	-0.11336
B1APQ1	-0.155019	2.80195	-1.31425	0.814634
B1AQK6	0.353898	-0.52507	-0.0753045	0.151811
B1B5R8	-0.288099	-0.257879	-0.18995	0.457133
B2R4R0	0.117573	1.77551	-1.71535	-0.0928116
B2R4Y6	1.38469	-0.363171	0.798349	-0.0918328
B2R5M9	0.329068	-0.871919	0.651465	-1.8486
B2R621	-0.53567	-0.135879	-0.537057	-0.386183
B2R729	-0.337597	-3.4099	0.334131	0.34776
B2R780	1.00276	0.210627	0.849037	0.210922
B2R8C2	-0.234978	0.217274	-0.121255	-0.149613
B2R8K5	0.354282	-1.12988	1.95492	-0.182784
B2RBZ9	-0.325647	1.3593	0.304857	-0.197307
B2RCZ6	-1.43816	-0.798914	-0.702956	0.213081
B2RN10	0.40047	-2.05546	-0.926365	-1.86582
B2RNX8	-0.450366	-0.21128	-0.00818112	1.86711
B2RP65	5.29281	-1.81361	2.79099	2.34988
B2RTY4	0.534391	-0.0264303	0.642748	-0.745673
B2ZAH1	-2.32677	-3.2401	2.50154	-2.77516
B3KM59	0.33286	-0.0874905	0.12051	-0.335022
B3KMD2	0.952131	-1.45634	0.648916	-0.055258
B3KME0	0.520564	0.0851744	0.176189	0.302108
B3KMJ1	-0.408814	-0.0558745	0.580724	0.137223
B3KMX6	-2.18877	-3.14819	-4.90213	-6.00297
B3KN16	-0.192933	1.34454	0.714898	-0.300086
B3KND4	0.400199	-0.109081	-0.207647	0.518261
B3KPF2	0.177425	2.99248	2.82532	0.375528
B3KPF3	0.614454	0.717119	0.60027	0.704159
B3KPR2	1.19781	0.662437	0.235708	-0.58301
B3KPR5	0.924316	-2.16013	0.934895	1.13154
B3KQ05	1.10159	-0.460863	0.391882	-0.873802
B3KR72	0.816132	-0.13415	-0.00337386	0.712434
B3KRC7	0.0483009	1.37111	0.0920616	1.08538
B3KRG2	-2.12717	-2.43617	-1.79334	-1.96636
B3KS26	-1.77132	0.890751	-1.74724	-0.886316
B3KS81	-0.274415	0.784792	0.0629819	-0.215446
B3KSH7	-0.19961	-4.17231	1.12127	-0.662672
B3KSR9	0.263029	1.09961	0.566204	1.43057
B3KSU4	-2.32431	0.998519	-0.996417	-0.182263
B3KTH9	-0.119765	-0.97617	0.928717	0.0531235
B3KTI4	0.699056	-0.731274	0.0980791	-0.556166
B3KTL4	0.507625	0.409678	0.596258	0.889631
B3KTQ2	-2.21768	0.722172	2.81951	1.14681
B3KU66	-0.541514	-1.09306	0.138803	0.372495
B3KUF3	-0.647825	0.246192	-0.936518	-0.0679229
B3KUM1	0.441955	0.0508149	-0.997871	-0.654624
B3KUN6	-1.49786	-0.635387	-0.0209931	-0.0967916
B3KUP0	0.52237	-0.812857	1.20633	0.484216
B3KUP2	-0.500394	-1.33733	0.099588	-0.460003
B3KUU7	2.17873	0.31182	0.142623	0.568816
B3KUV5	0.28059	0.0470593	0.106409	-0.466232
B3KVJ8	-0.580715	-0.560481	0.245495	-1.50194
B3KVM6	-0.595181	-2.39714	0.282298	0.162414
B3KW54	-1.82111	-0.0516347	0.321165	1.11156
B3KWB2	-0.352779	-0.519144	0.548956	0.82841
B3KWF2	0.599655	0.607211	0.564248	-0.653388
B3KWT3	-1.16586	0.738068	1.12751	0.0137673
B3KXY3	-0.319119	0.0747859	-0.468738	-0.651936
B3KXY4	-1.00782	0.021385	0.000493249	-0.441826
B3KXZ4	0.238284	0.668078	-1.38129	-0.0344028
B3KY54	0.248051	-1.23806	0.684117	0.133389
B3KY60	-1.33177	0.417459	1.11932	0.559533
B3VRC5	-0.322381	0.307254	0.803723	-0.713032
B3VRW5	0.217629	0.887765	-0.2595	-0.128082
B4DDB9	-0.564682	-1.35883	0.00519953	-0.049051
B4DDJ6	0.183674	1.5587	0.242029	0.0998237
B4DDK8	-0.0399913	0.667385	0.315717	0.234876
B4DDT1	-2.40439	0.3091	-1.03327	0.0545876
B4DDW3	-1.23105	0.624516	1.70826	-1.64466
B4DDX2	0.824442	0.0915484	0.919277	1.70389
B4DE40	0.0928563	0.488798	0.0392783	2.19588
B4DE78	-1.96431	0.0340837	-1.13115	-1.88223
B4DER2	-0.119982	-0.103858	-0.273157	-0.0805345
B4DFA8	-0.518829	0.548071	-0.389224	-1.85961
B4DFG5	-0.493959	0.263565	0.72957	0.713014
B4DFM3	-0.465575	-0.438206	0.789047	1.45877
B4DGK6	1.58076	-0.0443259	-0.828921	-0.131789
B4DGM8	0.0355817	-0.448685	1.12065	0.927797
B4DGW2	-3.66292	2.66624	-2.34498	0.326563
B4DH81	0.364978	-1.94624	-0.592761	1.13586
B4DH95	0.411855	0.658363	0.0492501	0.875705
B4DHS0	1.43594	-0.614668	2.2174	1.97459
B4DHV2	0.247365	0.861937	0.336714	-0.301632
B4DHV7	-0.314078	-0.536083	-0.502001	0.175401
B4DHX2	-0.776358	-0.120117	0.430147	0.998719
B4DHX4	0.825265	0.675581	1.29448	-1.34248
B4DI83	0.0473553	0.136841	-1.33391	0.480975
B4DIC1	-0.550789	1.7984	-0.0787431	-0.978067
B4DIP1	-0.43371	-1.51237	-1.85619	0.292816
B4DJ11	0.604399	0.232687	0.404543	-0.237779
B4DJ64	0.211974	0.657574	0.414361	0.231819
B4DJE4	-0.609481	-0.587923	1.09363	-1.83539
B4DJP5	0.11583	-0.474922	0.956426	-0.144535
B4DJU9	0.493917	-2.79284	0.55761	-0.430176
B4DJZ7	-0.802528	-1.65735	0.0018461	-0.21474
B4DK06	0.289005	2.57292	2.33371	-0.270009
B4DKE0	0.451354	0.178053	-0.171093	0.722626
B4DKE3	-1.01783	-2.78252	-0.588064	-2.17193
B4DKT2	2.86175	-0.331884	0.101133	-0.967813
B4DL00	1.01376	-1.18988	0.63467	-2.55987
B4DL56	0.108654	0.605682	-0.535333	0.259499
B4DLD0	-1.15474	-0.0778954	-0.355948	1.37478
B4DLH5	0.030735	1.43499	-0.320201	1.1244
B4DLS1	0.90374	-0.879936	1.67426	-1.74951
B4DLT0	-0.615982	0.0203532	0.500679	-0.130046
B4DLV5	-0.00991085	1.23746	-0.12392	0.759588
B4DM12	-0.973851	1.34374	0.600231	-0.419118
B4DM73	-1.13473	-0.000284239	-0.97927	0.391066
B4DMS0	-0.223778	5.02427	-0.186863	-2.62025
B4DMY5	-0.0789225	-1.68091	-1.18414	-0.239711
B4DNC7	-0.581031	-1.55871	0.700951	0.83443
B4DNN2	-0.645289	-0.599706	0.273204	0.0600175
B4DNQ2	0.631445	1.37272	0.71064	-0.597678
B4DPT1	0.0669884	1.24572	0.454558	-0.588765
B4DR14	0.473594	-2.10882	0.781956	0.542869
B4DRG0	-0.206484	-0.749014	0.208267	1.17465
B4DRV7	-1.08851	0.802186	1.41172	0.609916
B4DRW4	0.775094	1.62392	-0.678567	-0.217764
B4DS79	-0.0628857	0.15545	0.382951	-0.458766
B4DSI5	1.54071	0.144814	0.682621	1.9178
B4DSI7	0.834041	0.639968	-0.485974	-0.193196
B4DSR1	2.64762	1.34684	2.23954	-3.25574
B4DSY4	0.321788	-0.285672	0.24486	-0.469318
B4DSZ8	1.04555	0.879673	-0.494527	-0.139966
B4DT39	-6.02206	2.06366	-0.891229	0.135828
B4DTA2	-0.494582	0.393605	0.350896	-0.733966
B4DTI2	-0.279621	0.509853	-0.465251	-0.357924
B4DTN5	-0.621439	-1.76317	1.16632	0.803436
B4DTS3	-1.65552	-0.0647287	-0.728589	0.303555
B4DTT4	1.51096	1.36759	0.385079	0.0301269
B4DU00	0.0736598	-1.13112	0.396618	-0.00571243
B4DU11	0.0191125	0.0332834	0.63464	0.581387
B4DU55	0.243742	0.289441	-1.05153	-0.387041
B4DUM8	0.0419871	0.740737	-0.12947	0.145489
B4DUN0	-0.815387	0.543242	-0.55831	0.78066
B4DUQ9	0.668038	0.983846	-0.645192	0.401372
B4DUR3	-1.35371	-1.48737	1.00526	-1.50873
B4DUZ6	-0.623733	0.312165	0.559087	0.730506
B4DV55	-1.17556	-0.0874858	-0.15971	0.164694
B4DV59	-0.891628	0.102826	-0.585091	-0.341269
B4DV67	-0.754981	0.682793	-0.214918	0.628811
B4DV82	0.519331	-0.423128	-0.320263	-0.180369
B4DVD2	-0.0986085	1.7425	-0.42879	0.348723
B4DVQ3	2.12961	0.282162	-0.734971	-0.299762
B4DVQ7	-1.79303	-0.130966	-0.368116	-1.48665
B4DW90	0.116632	-0.25354	-0.785625	0.976789
B4DWT1	1.24456	1.14106	0.982536	2.50952
B4DWU3	-1.64701	-0.296787	0.979953	-0.471028
B4DWV9	-5.5584	-1.60268	0.965662	-0.00246785
B4DWY1	-0.158541	-0.342024	-0.671356	-0.770156
B4DX55	0.580161	0.973483	0.366438	0.203308
B4DXC4	-0.464962	0.396953	0.561767	0.948616
B4DXE4	-0.515602	-2.14694	0.246457	-0.250486
B4DXH7	-0.881326	2.62343	-1.59182	0.137907
B4DXK4	1.25085	-0.535818	0.855153	-0.0869941
B4DXM2	0.438647	0.196832	0.518943	-0.108825
B4DXZ9	1.65742	0.847442	1.20933	-0.122637
B4DY16	-0.438411	0.12303	0.589419	0.466235
B4DY95	-0.0900259	1.73031	1.34782	1.29347
B4DYI5	0.678518	0.296591	0.340135	0.623182
B4DYN7	-0.226113	-1.01713	-2.6298	3.29847
B4DYT2	-1.5234	1.30643	1.97968	-0.0885102
B4DYV9	0.658838	0.696939	-0.226634	1.00635
B4DZ21	-0.604018	-0.191743	0.0981773	-0.115484
B4DZE2	-0.189334	1.66392	0.511783	-0.208173
B4DZF9	-1.74135	0.615352	1.01728	4.28602
B4E0B6	1.28819	0.180056	0.724512	-0.024711
B4E0B8	-0.761153	-1.19256	-1.85223	-1.33327
B4E0L5	-1.16497	2.09127	-2.32586	0.420368
B4E0P2	0.307828	-0.33378	-0.334704	0.234943
B4E0Z6	-1.87316	-0.793027	0.477063	-0.887302
B4E1C4	-0.306114	-0.61946	-1.71891	0.449546
B4E1H1	-2.29412	-0.221236	-1.12866	-0.0142199
B4E1Y0	-0.637604	-1.41553	-1.61075	-0.138676
B4E208	-0.086902	-0.541628	-0.426036	0.250704
B4E263	1.44538	-1.20782	-1.34178	-1.66941
B4E2D0	-0.541444	1.07664	-1.98323	-0.115024
B4E2D3	-0.842441	0.14984	4.21983	-1.48449
B4E2F3	-2.49534	0.527102	-1.98386	-0.171959
B4E2G6	0.73985	0.868468	-0.325583	-0.0776045
B4E2J1	0.490112	-0.806944	-1.33035	-0.932713
B4E2L0	0.0140484	-0.0476502	0.0790227	0.261621
B4E2M0	0.39921	-1.47763	-0.605636	-0.813975
B4E2Z7	-1.23377	-0.162463	1.99505	-0.240273
B4E318	0.135702	-0.524745	0.144162	0.0153525
B4E319	0.094408	-0.742156	-0.561561	0.509886
B4E3Q1	-1.09867	0.286685	-1.6817	-0.0105866
B5BU58	-1.46056	-1.92167	0.78318	0.777421
B5M0C0	2.6742	1.05534	1.01694	0.639761
B5MCA4	0.946725	-0.0994898	0.890917	0.190047
B5MCB5	1.50846	0.651841	1.04212	-2.40808
B5MCH7	-0.296861	-0.462211	1.36353	-0.191179
B5MDC5	-0.317228	-0.488893	-1.53006	-0.660424
B6DP75	1.3614	0.131512	1.00066	0.221373
B6HY74	3.00322	0.525847	2.20301	3.71825
B6ZGS7	0.638919	1.05176	0.593176	0.743307
B7WNN4	-0.533334	-1.34807	-0.91208	-2.13061
B7WP74	-0.00377902	1.13336	0.0127632	-0.194197
B7Z1D8	1.06853	-1.90645	-1.33874	1.7912
B7Z1G1	-0.644187	1.51973	0.174956	-0.281004
B7Z1G2	0.117483	0.164438	2.14828	0.8144
B7Z297	-2.52344	2.02884	5.04855	0.341251
B7Z2C2	-0.0636434	1.44928	1.05315	0.100925
B7Z2Q0	0.419832	0.710911	0.720919	-0.22183
B7Z2T4	0.0392011	-0.558715	-1.15547	-1.00457
B7Z2T7	0.569964	-0.884504	0.0664713	-0.236657
B7Z2U5	0.158105	-3.84561	-3.66145	0.821897
B7Z321	-0.0234018	-0.512855	0.235311	0.636481
B7Z368	-1.02606	-0.389766	0.433095	-0.0103842
B7Z370	0.739596	0.974206	0.511728	1.18883
B7Z3C9	2.44288	0.720797	1.31658	0.959687
B7Z3D2	0.121372	-0.0166265	-0.132598	-0.700498
B7Z3G0	0.807939	0.778981	1.6573	-0.939295
B7Z3P5	0.238944	-0.0240136	0.00113843	0.563662
B7Z3T5	-0.431488	-0.283214	-0.739867	-0.970923
B7Z4L2	-1.79266	-1.94322	-4.00849	-3.71558
B7Z4Y1	-0.0100433	-0.881627	1.02351	-0.455659
B7Z517	-0.272886	0.717845	1.49406	-1.07739
B7Z538	-0.290032	2.26737	0.552537	-1.40447
B7Z548	-1.01884	0.47282	-2.05926	-0.972285
B7Z556	-0.623109	-0.633096	-0.102113	0.408733
B7Z592	-2.12875	-0.180031	-1.27751	1.78097
B7Z5S1	1.48863	-0.349037	0.457444	-0.149973
B7Z5U5	-0.0181407	-0.993396	-2.48908	0.225125
B7Z614	-0.309012	6.28964	2.57281	-0.834847
B7Z620	-0.174617	-0.211328	-1.56484	0.539862
B7Z628	0.080645	-0.70871	-1.04469	1.04286
B7Z6B2	-0.24985	0.936197	1.50465	-2.58455
B7Z6K5	0.167147	0.82281	0.0144896	0.192942
B7Z6N7	2.99322	-3.67357	2.41951	-1.06942
B7Z739	-0.357327	1.10786	0.776293	1.26931
B7Z7B6	1.09621	-0.165624	-0.188357	-0.0413035
B7Z7E7	-0.070798	-2.49332	-2.17722	1.48617
B7Z7Q5	0.696663	0.447787	0.84883	0.467501
B7Z7W0	0.322426	-0.241739	-0.169853	1.37654
B7Z7Y9	0.385823	1.43039	-0.71007	0.104958
B7Z810	-0.474612	0.356359	0.866335	0.598733
B7Z824	1.48229	1.04195	0.252782	0.273222
B7Z8Z8	1.61112	-0.247039	-0.0589301	0.352092
B7Z9D4	1.022	-0.937617	-0.734377	-0.683431
B7ZAK2	-0.638635	-0.116576	0.07434	1.86989
B7ZBJ5	0.645589	-0.0499977	-0.118423	0.865676
B7ZKQ2	0.627068	0.5101	1.56809	-1.0538
B7ZL50	-1.38643	0.714249	0.0677098	0.691429
B7ZL79	-1.05095	-0.397233	-0.291387	-1.95514
B7ZLH8	-0.196276	0.170626	-2.62917	-0.525919
B7ZM12	-0.913818	0.775384	1.11889	-1.48982
B7ZW58	-0.741937	-0.911481	1.50764	-0.444966
B8ZZE5	0.780236	-1.18574	0.703264	0.449379
B9EG57	0.458704	0.939628	0.549787	0.201794
B9EG96	0.1044	0.163777	-0.179383	-0.513734
C0JYY2	-0.166497	0.0456274	0.290947	-0.104686
C6GLP7	0.514281	0.831306	0.499355	-0.135437
C7DU17	-1.41058	0.128739	-1.93025	-2.35239
C9DSL3	-0.457441	0.679578	-0.238665	-0.38195
C9IZQ1	-0.56359	-1.00566	-0.0993933	-0.33755
C9J0A7	0.274267	0.0398606	0.550355	0.367808
C9J0A9	-0.223484	-0.210152	0.873777	-0.0678133
C9J1E7	-0.119321	-0.429149	-0.349112	-1.96603
C9J1X4	-0.631568	0.112561	0.7415	-0.175774
C9J2M7	1.5442	1.92394	0.381989	1.03327
C9J2N4	-0.374609	-1.42242	-2.28043	0.703362
C9J494	0.714538	-0.888843	-0.397969	-0.483309
C9J583	-0.214843	0.121533	-0.955493	0.916359
C9J9F8	-0.0360757	-0.697551	1.11765	-0.129492
C9J9Y9	-1.12548	-0.232265	-0.418154	0.827654
C9JA89	1.08503	0.169831	0.469085	0.86719
C9JAV7	-1.09485	-1.52207	-0.592929	0.645861
C9JB63	-0.320569	0.259655	-1.66059	-0.525982
C9JC84	-0.0775535	-0.270026	-0.18397	1.23771
C9JCZ4	-0.519654	-0.603398	0.956621	0.379579
C9JE98	-1.75592	-1.061	0.461868	0.440482
C9JG08	-0.734436	0.656814	-0.469296	0.202891
C9JGI4	-0.302023	0.0835557	0.955739	0.460309
C9JHF7	1.96004	0.923743	0.357923	1.02238
C9JHS7	1.24412	0.281194	1.78784	0.652299
C9JI47	-0.213712	0.504721	-0.171361	0.942246
C9JK95	0.135142	0.267234	0.0455996	-0.0696944
C9JLV4	1.9007	-0.662374	-0.828205	0.814776
C9JMW6	-0.554141	0.73745	2.16274	1.02763
C9JN04	0.473382	0.0539703	0.338399	-0.191818
C9JN07	-0.920212	0.594525	0.618358	2.03677
C9JN09	0.868542	-2.16892	-0.48499	0.311692
C9JNM5	0.380541	1.92721	0.073756	-0.223653
C9JNT3	-0.72384	0.89299	0.879268	0.754141
C9JP58	-1.1686	-0.881051	-1.08573	-0.667841
C9JQD0	0.813456	-0.204842	1.31162	-0.121146
C9JQU1	-1.64407	2.56201	3.63191	0.0993102
C9JQY5	-1.31832	-0.629852	-0.913261	0.692565
C9JSD5	1.64093	-0.453488	-0.1161	-0.0642613
C9JW04	0.115654	1.88204	1.23946	0.288419
C9JWI5	-0.820248	0.157535	-0.629069	0.431904
C9JWN1	-0.981537	2.26359	-1.87247	-1.07191
C9JYB8	-1.45263	-1.77321	0.133352	0.0655693
C9JYE9	0.272599	0.509451	0.21385	-0.726752
C9JZU8	0.216627	1.13276	0.885004	2.19805
C9K057	0.260616	-0.761453	-0.554528	0.0345673
D1LUZ4	0.187474	0.442189	0.161162	-0.0962692
D3DPA4	0.13146	-1.05281	0.260676	-0.784274
D3DPU8	-1.43079	-0.355592	-0.0350786	-0.671028
D3DRP0	2.87527	0.532941	1.20809	-0.311117
D3DU03	0.117242	0.731104	0.663874	-0.849773
D3DUL0	-0.489009	0.56638	0.433957	-0.0633853
D3DUR0	-0.31062	0.556744	-1.30713	-0.709598
D3DVK8	1.40434	-0.127632	0.496104	-0.825779
D3DW85	0.32475	-1.28623	1.99285	0.408339
D3DWK4	1.03392	-1.12677	0.394708	-0.675031
D3VVL9	1.3556	-0.778751	0.0333846	-0.0663261
D3YQT0	-1.38085	-2.0413	0.577858	0.431313
D3YR12	-0.234318	1.31297	-0.122999	-0.710137
D6PW95	0.650232	0.146679	-1.45168	1.51604
D6R9B7	0.419919	0.947282	1.0348	0.501301
D6R9B8	0.712812	-0.170665	0.828977	-0.125068
D6R9M5	2.01906	0.790339	-0.205592	0.209432
D6R9W2	0.17426	0.550275	1.13569	-0.924085
D6RA15	-0.425491	-0.160935	-1.84765	-1.12205
D6RAF3	0.522061	-0.268553	1.30932	-0.284811
D6RAX6	0.541529	1.11468	-0.643735	-0.295094
D6RAZ0	-0.595203	-0.939666	-0.906831	1.08938
D6RBA1	1.4253	-0.0553879	1.66687	-0.674701
D6RBA6	0.522162	1.10331	-0.744567	-0.0325818
D6RBK1	0.476833	-0.966107	-0.697341	1.06812
D6RCM4	-0.172209	-1.64052	1.03994	0.180616
D6RD59	0.559709	1.33512	-0.322597	0.522085
D6RDN3	-0.747681	-1.07735	-1.50932	-1.10096
D6RDY0	-1.77804	1.30288	-2.1366	-2.12187
D6RE15	-0.970822	0.105272	0.374419	0.163437
D6RE75	-2.21498	-1.06502	0.541872	-2.47377
D6REC9	-2.40977	0.666046	0.311152	-0.415583
D6REZ4	0.0717137	-0.278076	0.801569	-0.00588202
D6RF86	-0.506897	-0.0677321	0.0131133	-0.22354
D6RGC4	0.0367111	0.961867	0.717505	1.37385
D6RGD2	-0.521863	0.170888	-0.822682	1.12256
D6RGG3	0.809782	-1.68612	-0.536184	0.481006
D6RGJ8	-0.887963	-1.02056	-1.75307	-0.557928
D6RHG2	0.675721	0.0624144	0.0976609	-0.0815045
D6RHU4	2.08601	0.693797	2.40656	1.81931
D6RHU8	1.97276	0.242315	1.44343	0.262693
D6RIA3	0.972905	1.67969	0.361831	0.286871
D6RIR7	-1.73041	0.50636	1.44657	2.39836
D6RIV3	0.264148	-0.335882	0.725408	-0.337991
D6W551	0.657052	1.50268	-0.302421	1.62897
E0Z3F1	0.527257	-1.49158	1.73823	1.99031
E2FZ93	0.0184384	0.113873	2.05854	0.079582
E2QRG7	0.639814	1.35907	1.82027	1.18269
E5KR07	-0.698758	-0.228733	-1.80009	0.940679
E5KS15	0.472754	0.00444502	0.272739	-0.35042
E5RFF7	0.222402	-0.916961	-0.544257	0.318893
E5RFR7	2.80442	0.660653	-3.13668	2.34888
E5RFR8	-1.38394	0.116446	-1.27601	-1.41132
E5RFW7	-0.654019	-0.161311	0.404697	2.00932
E5RFX3	-0.925216	-0.101368	1.44121	-0.62846
E5RG76	-0.288966	-0.514073	-0.583793	-0.693119
E5RG78	0.1836	-0.0673633	-0.0327592	-0.00451396
E5RGJ2	-1.54903	-2.34007	0.899654	-1.36667
E5RGU1	0.0174644	0.392944	-0.427236	-0.81677
E5RGZ8	-0.387076	1.60409	0.520889	-0.536097
E5RHN8	0.720365	-0.00206789	-0.280868	-0.160255
E5RHP4	0.685624	-0.429062	0.363477	-0.067813
E5RHX8	0.801851	0.35537	-0.262771	-0.121953
E5RHZ3	-0.647632	1.33323	-0.633651	-0.971373
E5RIU7	-0.607968	-1.71111	-0.203846	-0.906988
E5RJ97	1.80592	-0.889876	-0.820428	0.547951
E5RJJ2	0.69088	0.160948	0.622261	0.614394
E5RJX4	-0.0637225	0.202104	-0.167501	-0.264527
E5RK61	-0.145043	0.581257	1.26574	-0.466387
E7EM57	-0.0392526	0.671585	-0.850157	1.44586
E7EMS7	-1.38659	0.436051	-1.30934	0.194133
E7EPC8	-0.169463	-0.53526	-0.239372	0.755621
E7EPG1	0.470663	-1.31476	1.25965	-0.0997596
E7EPH4	1.07253	-1.40278	0.896924	-0.0521417
E7EPP6	-0.333243	-1.59286	-2.47298	0.322473
E7EQL8	0.367586	0.85274	2.60545	0.729828
E7ER64	0.558859	0.245632	-1.1755	0.0990824
E7ER77	0.583922	-1.86826	-1.09739	-0.405529
E7ERL6	-0.655409	-0.31351	-2.49624	1.03767
E7ES21	1.88176	1.90889	2.29021	1.11394
E7ES26	-1.0286	1.5072	-2.6074	-0.429754
E7ESG2	-0.398645	0.269189	0.796198	1.43914
E7ESJ3	-1.34902	2.45561	-2.91634	0.415645
E7ESK9	-1.35514	-1.58793	0.552569	-0.268044
E7ETY4	-0.661027	-0.904853	0.360594	-0.249164
E7EU81	-0.582723	0.257383	0.710158	2.05446
E7EUJ7	-0.531132	0.040069	-0.707729	-1.37151
E7EV07	-3.53117	0.851757	1.21081	-0.272644
E7EVL7	1.71268	-0.185512	0.26798	-0.259284
E7EVS2	-2.53999	-0.94218	-0.916522	-1.15723
E7EVV8	0.314076	0.0136628	0.322946	0.625697
E7EWK7	-0.578702	1.52057	4.84255	-1.51439
E7EX92	0.390724	0.862017	0.178937	-0.751421
E9PB13	1.15396	-1.04824	-1.85052	-0.670182
E9PB39	-0.460131	0.00281711	-0.929141	0.0284776
E9PBF6	-0.977595	-1.89239	-2.12615	-1.1973
E9PF17	-0.136129	0.391473	-2.4763	0.489319
E9PFB9	-0.126022	0.212061	1.25459	1.28535
E9PFE2	1.5078	-0.603949	0.734887	0.0168249
E9PFH7	-0.328864	-3.61558	-0.643197	0.633619
E9PFT6	-2.76053	-0.155675	0.726844	0.561432
E9PH60	1.77776	2.12354	2.09957	-1.0671
E9PHY1	0.314133	-0.0642846	0.124176	0.48512
E9PHY4	-2.42079	-0.196651	-0.919147	-2.45086
E9PI04	1.10838	-0.383537	0.188227	2.85065
E9PIB0	1.13478	0.576637	2.27255	2.14624
E9PIB1	0.712958	-1.17389	0.54583	-1.20839
E9PIB6	-1.09072	-2.52323	-1.95408	-1.23089
E9PID7	-0.106121	0.295755	-0.683371	-1.66462
E9PII7	-1.36061	-0.725263	-0.108218	-0.752641
E9PIK0	-0.838279	1.77424	-0.0763068	-0.385907
E9PIN9	1.23982	2.32294	0.101154	0.915946
E9PIR9	1.31475	1.31653	0.361612	-0.567133
E9PIY0	0.191293	0.0951741	0.0790369	0.598392
E9PK21	1.33644	0.265501	0.291933	0.085598
E9PKC5	-1.07133	-0.0120174	1.31669	1.2379
E9PKF8	0.863995	-0.204244	-1.99372	0.408483
E9PLM8	1.14579	-0.752955	1.66289	-0.165776
E9PLQ0	0.214843	1.04301	-0.120335	0.238207
E9PLX4	-0.275532	1.72121	0.322423	1.50093
E9PMH5	0.316982	-1.4404	-3.04178	-4.48875
E9PMJ1	-3.19538	1.18082	0.0704098	-0.253626
E9PMV9	-2.26067	1.7277	-0.0350086	-0.422855
E9PNU4	-1.80463	-0.0815904	-0.974897	-0.187093
E9PNW5	-0.495274	1.69474	1.85789	1.15428
E9PP73	-1.00567	-3.17491	-1.21298	-3.72129
E9PPC2	-0.759312	-0.304758	-1.38951	-0.739147
E9PPP7	-0.376331	-0.643771	0.00700078	1.65194
E9PPZ0	-0.150021	0.321075	0.549341	0.0818714
E9PQ73	-1.12281	-0.369206	0.646504	1.31428
E9PQF6	0.478815	-0.619258	1.02721	-0.179284
E9PQJ9	-2.64677	-1.30253	-1.12959	-0.569458
E9PQQ2	-0.650303	-1.02284	0.40442	-0.10796
E9PQT9	-1.28844	0.164691	1.97035	-0.818966
E9PR16	0.0616476	0.532919	-0.954399	0.0603554
E9PR36	0.683086	0.602537	0.321417	-0.115813
E9PR53	1.36705	-1.50726	-0.116434	-0.134157
E9PRH0	1.14401	0.194559	-3.42239	0.721352
E9PSC4	0.840525	0.886987	0.837654	-0.326802
E9PSG2	0.120835	0.83418	0.606134	-0.247668
F1T0K9	-1.60347	0.519539	-0.300526	1.62145
F2Z2C2	-0.169843	0.591886	0.0931957	0.0940136
F2Z2F6	0.165787	0.195069	0.0101246	0.168626
F2Z2K0	0.605896	0.140721	-0.114935	-0.108251
F2Z2X1	0.568897	1.37547	-1.26141	0.791594
F2Z309	-0.2684	1.17222	1.00125	0.904276
F2Z3I5	0.185678	0.569923	1.2197	-0.229894
F2Z3J2	-0.479752	-1.05896	-1.31761	-0.609136
F2Z3L6	0.660042	0.382906	-0.449614	1.06976
F4MH42	-2.25661	-0.103985	-0.785884	0.281789
F4MH91	0.120599	0.647704	0.809944	-1.89567
F4MHB7	-1.15769	1.14569	0.161367	0.524052
F4MHD2	-0.720781	0.712439	-1.40471	0.268906
F4MHG3	-0.429929	0.276573	2.11028	-2.03254
F4MHH3	0.408354	-0.833986	-0.341011	-0.0829301
F4MHH7	-1.54492	1.64229	-2.4874	-0.245999
F4MHI6	-0.648563	-0.738519	-1.10625	0.251318
F4MHK3	0.36778	-0.173945	1.48538	1.19953
F4MHK8	0.338091	0.014735	-1.96211	-0.837922
F4MHM8	-1.97687	-0.814817	-0.273565	0.719474
F4ZW66	-0.732024	-1.07259	1.85053	-0.607485
F5BAB3	-1.02788	1.07163	0.426381	0.0567716
F5GWG1	0.644366	-0.86464	-0.113275	-1.33217
F5GXJ8	-1.08473	0.518322	1.31277	-0.331124
F5GY59	0.36802	1.85929	-4.54569	-1.45184
F5GZ05	-0.565095	0.951147	0.87872	1.90657
F5GZZ9	-0.815097	-0.892085	0.183299	-0.101493
F5H1D6	0.857593	-1.51761	0.967385	-0.743416
F5H1Y3	-0.440646	-0.567963	-0.250627	-1.06861
F5H480	-0.449866	-0.377533	0.0706765	-1.45614
F5H4H1	0.711511	-0.0763288	0.0901648	-1.03709
F5H523	0.329472	1.70901	-0.515974	-0.196857
F5H6A0	-2.53784	-1.08499	-0.287187	-2.66466
F5H6F6	-0.211272	-0.968639	0.251878	-0.270178
F5H7F8	0.0277635	-0.320048	0.552978	0.797612
F5H7G1	-0.970776	-0.520616	0.941133	0.387482
F5H7H9	0.187862	-1.176	0.244941	-0.492154
F5H7J4	-0.334385	-0.261355	1.01973	-0.577231
F5H7J8	-1.74882	1.15277	-1.56811	0.609332
F6MDI0	-1.38543	2.03122	-2.30564	0.076329
F6RVM3	-0.132911	0.0241336	-0.184905	-0.850568
F6SGE3	1.04079	0.0773626	-0.836816	0.32168
F6TTE0	-0.562882	-0.0913055	0.156238	1.2292
F6XUP2	-0.178346	0.62625	0.632357	0.322348
F6XZD3	-0.385208	0.563584	-0.894373	0.251161
F8VRI6	0.489453	1.17857	-1.13526	0.588551
F8VRN8	-0.17768	0.00627212	-1.14275	0.390415
F8VRS1	-0.518987	-0.532121	-0.514077	-0.183093
F8VSE7	-0.739281	1.23796	-0.760658	-1.07501
F8VU90	-1.17031	0.106354	0.225785	0.86306
F8VUJ0	-1.05559	0.872466	0.64846	-0.677738
F8VV67	-0.135426	-0.224974	-0.626387	0.133381
F8VVB2	0.465531	-0.818745	-0.777119	-0.459535
F8VVL1	-0.843345	-0.957178	-0.0123298	0.216993
F8VVU0	-1.17587	1.24761	-1.28826	0.069164
F8VVW7	0.543018	-0.262206	-0.467378	-0.656957
F8VW46	0.0767103	0.360086	1.4946	1.18952
F8VWY2	-0.232057	0.661827	0.152634	-0.357851
F8VYK6	-1.41363	0.204786	0.787382	-0.625828
F8W1C3	-0.502349	-0.0929515	1.98917	-0.929277
F8W6J8	-0.174074	1.37273	0.125178	0.301644
F8W8F9	1.36165	0.406515	-0.348238	-0.553917
F8W8J6	1.03895	0.0241414	0.178991	0.209437
F8W8Y8	-1.28016	0.135897	-1.2209	-2.41415
F8W9U4	1.47075	-1.52812	0.327524	-1.98022
F8WAR4	-1.50405	-1.13406	1.18118	-1.68753
F8WB67	-2.0933	-0.158555	-3.10899	-1.20348
F8WBD9	1.3205	0.277752	-2.42404	1.08943
F8WBF6	-0.45169	-0.119613	0.433203	1.7273
F8WC92	0.119103	0.00386323	-0.421804	0.849367
F8WCI8	0.327801	0.286013	0.604859	0.386142
F8WCK2	-0.573047	1.29654	-1.44823	-0.813322
F8WCT1	-0.567638	0.258557	-0.132398	-0.734193
F8WDB8	0.19447	1.50716	-2.18997	-0.873954
F8WDC8	-0.613784	0.255376	-0.00184148	-1.56323
F8WDM8	0.679319	1.51753	1.45864	0.273592
F8WDQ0	6.77111	2.64177	1.96043	4.031
F8WDR1	-0.767791	0.433151	0.372531	-0.327334
F8WE18	0.0493799	0.533357	0.909164	0.188067
F8WE49	-1.35024	-1.26147	0.0188687	-0.187444
F8WE69	-1.11635	1.92388	-0.863883	-2.13633
F8WE73	0.301528	0.86961	3.10032	-2.21791
F8WED2	0.396395	-1.78936	-1.17085	0.706578
F8WEL6	1.46187	0.387291	-0.10705	-3.34276
F8WEY7	-0.124496	-0.476295	-2.42568	1.5958
F8WFE5	0.0881397	-3.61198	-0.708576	2.06986
G0ZDT4	1.44188	0.695597	-0.558506	-1.55599
G3V0F4	0.0831394	-0.247791	1.00953	0.134467
G3V0H0	1.46795	-0.190585	-0.9297	1.66559
G3V198	0.282151	0.077206	-0.0543948	3.10477
G3V1A3	-1.04248	0.814918	0.933212	1.27082
G3V1P3	0.037007	0.358786	0.361162	0.400236
G3V2C3	-0.442682	-0.521012	-0.676208	-0.505163
G3V2J5	0.502782	0.146376	0.189011	0.387954
G3V2L4	-1.85556	1.02859	-0.564814	-0.0833458
G3V2N4	-0.832769	-0.370401	-0.0729019	-0.852657
G3V2X0	-0.808556	-0.58729	2.13104	0.561552
G3V313	-0.465995	-0.287873	-0.0845021	0.4708
G3V3Y6	0.256598	0.186019	0.195361	0.739958
G3V4V5	0.372236	0.405379	0.487852	1.04155
G3V4X1	-1.06225	-0.394303	-1.44867	-1.74972
G3V529	1.91385	-0.261431	1.5758	1.40587
G3V556	-0.472195	0.554831	-1.05888	0.229298
G3V5R6	-0.877586	0.84967	0.377567	-0.193991
G4V2I9	-0.303736	-0.054743	-1.40509	-0.490811
G5E9A8	-0.454704	-1.15896	-1.01036	0.617638
G5E9P3	-0.453371	0.18268	-0.245108	-0.401346
G8IFA7	0.490367	-1.12634	1.16425	-0.328659
G9I2K8	0.135213	-0.462553	-0.6145	0.088299
G9LKI3	0.457676	3.02239	-2.05372	-2.4778
G9LMC9	0.625993	0.117737	0.363832	-1.47152
H0Y337	0.148742	0.138926	0.367019	-0.00882574
H0Y349	0.74622	0.758803	-0.885899	-0.414253
H0Y3A8	1.17284	-1.78073	1.06747	1.18339
H0Y3U0	-1.18781	1.06978	1.0128	1.23431
H0Y449	0.226134	-0.340142	-0.0749787	0.297861
H0Y4D8	-2.30087	0.50013	-0.574713	2.44614
H0Y4K0	1.67901	2.1959	1.53089	-0.754775
H0Y4Q3	-1.22552	0.133017	-0.665246	0.0962523
H0Y4U7	-1.4219	-0.719246	2.29948	0.960936
H0Y4W3	0.823008	-0.0585803	-0.0358699	0.135242
H0Y4X3	-1.13443	-0.798655	0.181012	-0.654851
H0Y548	-0.499581	-0.515333	-1.00038	0.825317
H0Y564	1.16495	0.367957	-0.375565	0.138753
H0Y577	1.7564	0.371654	1.35095	-0.465169
H0Y579	-0.0870756	0.150605	0.60119	0.286078
H0Y589	-0.179035	-0.0199874	0.173643	0.534831
H0Y5D9	0.623975	1.00704	-0.798045	1.62946
H0Y5L8	-1.30318	-0.58703	0.894683	-0.114701
H0Y650	-0.69005	0.730626	0.35833	0.784002
H0Y6T6	-0.284472	0.505576	-0.528989	1.7531
H0Y6V3	-0.53026	1.63215	0.63314	0.375638
H0Y6Z4	0.976027	-1.46693	-1.17572	0.282097
H0Y7E6	0.783086	0.11833	0.699925	0.229418
H0Y7H7	0.138722	0.510332	0.674024	0.501827
H0Y827	0.675868	0.216332	-0.919643	0.121758
H0Y843	0.32737	1.11727	-1.34365	-3.50139
H0Y872	2.73533	-1.50741	0.737852	0.662269
H0Y896	-0.989089	0.663778	0.299934	-0.442342
H0Y8L0	-1.96722	-0.457366	-1.55883	0.989389
H0Y8L8	1.74163	0.530724	-0.736207	-1.31076
H0Y8M1	0.74954	-0.19809	-0.110948	-0.587866
H0Y8P1	-2.33957	0.560314	-3.13028	1.06074
H0Y8Q2	1.05637	-1.13126	0.198758	0.0704944
H0Y8S4	0.409086	-0.194084	1.35293	-0.158859
H0Y8U5	-0.24111	-0.10346	-1.64645	2.38438
H0Y8X3	0.796329	-0.00208162	0.532752	0.372793
H0Y8Z1	0.838344	-0.445826	0.440948	-0.969097
H0Y9H6	-2.53177	-1.24377	-0.0700861	-0.25221
H0Y9H7	-0.913718	1.75007	0.630668	-0.366609
H0Y9N7	-0.0234232	1.02863	2.60386	0.215601
H0Y9P3	0.174438	-0.702716	0.607483	-0.82835
H0Y9Q7	-0.324698	-2.14916	-0.603726	1.59112
H0Y9S7	2.37422	0.0824324	-2.27294	0.672419
H0Y9U0	0.183573	0.819123	-1.56638	0.0354237
H0Y9V2	-1.27568	0.504888	-0.752762	0.427564
H0Y9Y0	1.52904	0.175573	0.270778	-0.225227
H0Y9Y2	-1.22127	-0.542728	0.462018	-1.27372
H0YAB0	-1.37969	-1.07774	-0.263531	-0.91782
H0YAC5	-1.56297	0.599517	-0.590923	0.470902
H0YAE1	0.469416	-0.0856758	0.607508	1.09768
H0YAF4	-3.19947	-1.10889	2.39385	0.0164843
H0YAG1	1.47905	0.19033	0.497396	-3.22404
H0YAM0	-1.18719	0.520479	-2.09869	-1.18869
H0YAS4	1.83502	0.684398	1.71349	1.12473
H0YAS6	0.748249	1.72099	2.0407	1.18399
H0YAU6	1.11908	-0.655371	0.0529363	-0.635159
H0YAV3	0.971129	-0.860504	-0.963249	-0.637243
H0YAZ5	-0.747696	0.192487	-1.53356	-0.640594
H0YB30	-0.123744	0.982822	0.454441	-0.364488
H0YB44	-0.790455	0.453805	-0.889748	0.091718
H0YBF3	0.558406	-0.516556	0.947965	0.51308
H0YBF6	0.127144	-0.585178	-0.422334	-0.322504
H0YBH3	-0.794336	0.422674	-0.319599	-1.50996
H0YBK5	-2.2531	0.055227	-0.974815	-0.511787
H0YBP5	-0.566909	0.304048	-0.498201	0.672684
H0YBV4	1.69818	3.0534	-1.37736	-0.845129
H0YBX1	0.728997	1.45186	-0.855711	2.62765
H0YC32	-1.32171	-0.253879	0.540417	-0.288672
H0YC56	1.87785	1.90269	0.115908	-2.39711
H0YC67	0.754318	-0.391297	0.0435917	0.285571
H0YC83	2.43631	1.54901	5.04446	2.24754
H0YCF4	0.677113	-0.542824	-0.479002	-1.82784
H0YCH2	-0.893869	-0.588508	-0.404323	0.206981
H0YCL0	0.299052	-3.47232	0.426792	-0.680799
H0YCU6	-0.599821	0.960634	0.34484	0.288253
H0YCY1	-0.133631	-0.521974	-1.10832	-0.220575
H0YD21	0.124453	0.196259	0.059181	-0.160537
H0YD22	-0.635931	-0.791637	-2.22807	-3.81615
H0YD34	1.26201	-0.396546	0.126254	-0.455392
H0YD35	0.820392	0.67456	-0.354856	-0.405308
H0YD46	-0.302435	1.27875	-2.32756	0.48097
H0YD56	-1.11757	1.04995	-0.215738	-0.146558
H0YDF6	-0.533802	-0.472153	-1.34935	0.569406
H0YDG8	0.914849	-0.20119	-0.765615	-0.824872
H0YDH2	-0.339544	-0.512888	-0.600246	0.168832
H0YDP7	0.762935	-0.816058	1.49291	0.646236
H0YDT1	0.359177	-0.611451	0.722082	0.00140214
H0YDU4	-1.06586	-2.25095	-0.209962	-1.4861
H0YDU8	-0.40859	1.45767	1.58869	-0.501023
H0YE00	-0.106479	1.44122	-0.599006	-0.0745501
H0YE74	-0.0489841	0.0513202	1.67436	-1.28603
H0YE89	0.97458	-0.796285	1.12899	-0.388839
H0YEG2	0.39583	0.17168	1.04074	1.43767
H0YEH3	0.774092	-0.212201	1.69424	-0.126536
H0YER5	-0.0703072	0.719846	1.26122	0.0962286
H0YES7	2.17912	0.690529	0.475751	1.4088
H0YEV8	0.111088	1.46436	1.22114	1.75661
H0YEX9	0.661364	-1.09351	-0.974288	0.0969846
H0YEY4	2.56195	0.923832	0.746711	0.406683
H0YF08	-0.107397	-1.27809	-1.48332	-1.38986
H0YF12	0.150689	-0.0803163	0.199061	0.360301
H0YF35	0.5889	-0.0733793	0.202335	-0.281571
H0YFA0	-4.27071	4.07766	0.432417	0.775731
H0YFG0	-1.36338	-0.430965	-1.17355	0.436158
H0YFN4	-0.288763	0.361331	-0.577045	-0.208039
H0YFT3	-5.24634	-0.601081	1.6666	-0.311169
H0YFU6	-1.09497	-0.278085	-1.94684	-0.494277
H0YG53	0.706833	2.93815	-0.248843	0.704505
H0YGE0	-1.39022	0.16981	0.762615	0.593969
H0YGE5	-0.717998	-0.207466	-1.896	0.452241
H0YH81	-0.960616	0.254861	-0.0600987	0.911841
H0YHD9	-0.00121862	1.10184	-1.14057	-1.03756
H0YHP1	1.31717	-0.603181	-0.812465	0.244243
H0YHP4	-1.49706	-0.154899	-0.197398	0.00568375
H0YHS3	-0.412291	2.00732	-0.228657	-0.169217
H0YHX3	0.921711	-0.62953	0.564228	0.404521
H0YHY2	-0.0652528	-0.146243	0.54497	0.100047
H0YI32	-0.914463	-0.0249769	-0.275523	0.0441473
H0YI58	0.21933	-0.512769	0.372167	1.27573
H0YI62	-0.932372	-1.32976	-0.330238	-0.554586
H0YIJ4	-0.716324	0.687519	-1.04862	0.743177
H0YIJ6	-1.94911	-4.17891	3.68552	0.574603
H0YIK9	0.537206	-0.80463	-0.412832	0.700519
H0YIN9	0.986403	0.166149	0.67801	-0.925048
H0YIR4	-1.06418	-0.153589	0.145692	-0.00564485
H0YIV6	0.309532	-0.496435	-0.519095	0.647394
H0YIY4	-1.6084	1.17005	0.208113	-0.278132
H0YJ40	0.0985238	-0.301319	1.79191	-0.131448
H0YJ90	0.00434028	-0.360507	1.87906	-5.11131
H0YJK7	0.0834391	0.0343524	0.71152	-1.11014
H0YJL9	-0.0492201	-0.771963	-0.549325	0.945799
H0YJP9	1.1664	-0.549998	-4.21273	-0.30917
H0YJQ8	2.35646	-1.82767	0.152257	0.261998
H0YJV8	0.90877	-0.659815	-0.0284107	-0.977074
H0YJX3	1.05307	-0.0166808	-0.367639	-0.257948
H0YJZ5	0.354204	0.181763	0.635932	0.360949
H0YK13	0.917294	-0.587319	0.626592	-1.44642
H0YK34	0.00244196	0.332862	0.0517468	0.301813
H0YK45	-0.470077	-0.105003	0.348677	0.279379
H0YKR9	-2.66215	-3.57532	0.479407	-1.09429
H0YKT3	0.154423	-0.550045	-0.918544	0.718786
H0YKW1	-0.797464	1.00325	-2.3986	-1.20991
H0YKY3	-1.247	-0.306008	0.951247	1.86335
H0YL02	-2.15441	-0.852565	0.118777	-0.964135
H0YL59	-0.549212	-1.93508	0.341827	3.05616
H0YLC9	-0.247869	-0.049791	-0.430984	-0.520382
H0YLF8	-4.58465	0.963604	-0.491023	-0.595171
H0YLJ4	1.03686	-0.11298	1.903	-0.34732
H0YLV7	0.401377	0.26232	0.982994	-0.684117
H0YM35	1.23299	-0.860621	-0.263162	0.160848
H0YMB8	-2.48514	1.65934	-1.94088	0.101673
H0YMN3	0.425655	0.640028	1.54279	0.17563
H0YMN5	0.259474	-0.499563	0.494372	0.629888
H0YMS2	-0.858201	-0.560372	0.0949386	-1.85013
H0YN58	0.128206	-0.0775858	0.00840748	1.57517
H0YN88	-0.914322	0.241537	-0.363878	-0.497899
H0YNG1	-0.702224	0.557637	0.727591	0.257313
H0YNS8	-3.24801	-3.32882	-0.67633	2.42394
H0YNT1	0.391858	0.915375	0.499526	1.34852
H2AM05	-1.70997	1.03634	1.41921	-0.0373696
H3BLX4	-1.46407	-0.280778	-0.22707	0.131855
H3BM17	1.12675	-1.43141	-0.326171	-0.834349
H3BM62	1.78224	0.903642	-0.0406603	1.02952
H3BM90	2.31038	-0.537018	0.52036	0.405318
H3BME5	-0.000919934	0.475871	1.00394	0.0864403
H3BMJ9	0.871079	0.751912	3.8297	0.261344
H3BMS0	1.77107	-0.63858	0.253399	-0.57863
H3BMS6	-0.498417	0.203374	0.831925	0.214535
H3BN64	-0.205612	-0.139733	-0.503061	0.315914
H3BNE7	-0.837536	1.93572	-0.86204	1.34563
H3BNN7	-0.606328	-2.47483	-2.35145	-0.40151
H3BNP6	0.586195	1.68983	-0.0526954	-0.109491
H3BNP8	0.747282	-0.50127	0.942552	-0.278246
H3BNT3	-0.732014	-1.94706	3.13073	-0.0592676
H3BNU3	-0.347275	-0.411448	0.0906343	-0.361959
H3BNV7	-0.791715	-1.44334	-3.95595	0.292343
H3BP78	-1.14852	1.8804	0.345074	0.412541
H3BPK4	0.33141	-1.3237	-0.380779	-2.47884
H3BPX9	0.843693	0.48336	-0.234954	1.08122
H3BQG7	-0.475923	-0.501368	-0.0266312	0.213501
H3BQR9	0.424609	0.139214	-1.43596	0.986434
H3BR26	0.922646	-0.395749	0.844664	0.0404345
H3BR76	-0.808929	-0.43236	-0.0476572	-0.703256
H3BRB2	-0.272769	-0.919702	0.323768	-0.290541
H3BRJ5	-1.76707	0.994153	-1.11559	-0.638177
H3BRL9	-0.232914	-0.963821	-0.332407	0.916966
H3BRR8	1.89071	-0.381287	0.813816	0.0762491
H3BRS1	1.72224	0.386175	-0.684903	-0.128839
H3BRU7	0.867092	1.09117	-0.0925778	0.434996
H3BRU8	0.2267	1.18169	2.10773	0.946284
H3BSG8	-0.579413	-0.732608	-0.909593	-0.908768
H3BSQ5	-1.00737	-0.419174	0.226847	-0.274045
H3BT73	-0.0513272	1.70166	1.68171	-1.32133
H3BTA3	1.61856	-0.628414	0.515493	-0.866336
H3BTL8	0.363063	-0.41977	1.05318	-0.580524
H3BTW6	0.407205	0.543943	-0.576202	-0.477788
H3BU38	0.968866	0.175111	1.20007	0.473851
H3BU70	-0.0500355	-0.510648	0.314519	0.445772
H3BV29	1.33862	1.55487	0.128407	-0.650586
H3BV60	0.643224	0.414965	-0.0105918	-1.96683
H3BVD0	0.468473	0.440055	1.26505	1.89378
H3BVE2	-0.339262	2.09867	0.0846666	-0.355334
H3BVF8	-0.614513	-0.225122	-2.93944	-0.297603
H6SG14	-0.542411	-0.0344891	0.0969591	0.051097
H6VRG3	0.0287608	-0.212978	-0.817851	0.366634
H7BXR3	0.135898	0.28178	0.41361	-0.461286
H7BXS7	0.498809	0.725068	0.314356	-0.527081
H7BXU2	1.42455	0.539611	0.354229	0.00946445
H7BXX0	-0.248412	-0.856968	0.0714065	-1.19781
H7BY14	0.862474	-0.635449	-0.838293	0.50499
H7BYA3	0.111637	0.0467344	-0.256574	-0.0912081
H7BYC8	0.110131	0.247545	-0.830886	-1.1023
H7BYJ3	-1.26119	-1.11698	-0.420182	-0.029616
H7BYK1	1.0438	-0.829208	3.00375	-0.574675
H7BYL6	-0.912317	-0.594603	-1.36347	-0.270739
H7BYM9	0.996332	2.30791	-0.0885687	-0.579951
H7BYN4	1.27107	0.0264683	-0.33659	0.72704
H7BZ51	2.13733	-1.14346	0.270411	0.689176
H7BZ89	-2.11747	0.221897	-0.128309	0.351716
H7BZD9	-1.90015	-3.07944	0.467371	-0.614776
H7BZG1	-0.712771	0.247904	0.126119	1.36183
H7BZI0	-1.36257	0.689159	0.566122	0.978649
H7BZK9	0.523597	0.732171	0.410387	-0.089529
H7BZL2	0.545096	0.785775	0.860076	-0.715978
H7BZW7	0.146906	-0.307676	-0.119258	0.706941
H7C004	0.155705	0.0775274	0.435899	-0.430165
H7C070	0.681315	-0.209878	0.572914	0.825201
H7C087	-3.21379	-0.211755	0.499749	0.263305
H7C096	-0.937788	0.21114	0.175598	0.199179
H7C0H2	1.0004	1.24761	-0.336273	0.263297
H7C0J4	0.411422	0.229869	-0.796414	1.41821
H7C0K9	1.37791	-0.490088	-0.469539	0.799734
H7C0M1	0.538044	0.102224	1.1064	-0.0936674
H7C0S8	0.171923	0.199397	0.184407	0.931678
H7C0Z1	0.543992	-0.338346	0.0381714	-0.678064
H7C1J0	0.991057	0.500551	0.289812	-0.631227
H7C1K1	-0.148939	0.270909	0.683576	-0.732516
H7C1M3	-1.89434	1.31719	-1.1861	-0.515972
H7C1R1	1.13836	-0.409497	-0.143688	-0.936275
H7C252	-0.940083	0.0319044	1.05118	0.997858
H7C264	0.595168	0.317341	0.52688	0.775526
H7C282	0.222008	-0.424814	-0.131217	0.389107
H7C2D0	2.94786	3.34125	0.36212	4.37636
H7C2H5	-2.97704	0.859489	-1.34993	-0.438883
H7C2I7	0.813427	0.363719	0.344749	-0.293421
H7C2L5	-1.606	-0.38928	1.14162	3.05221
H7C2Q7	0.882535	1.66365	-0.795852	0.725067
H7C2Q8	-1.31268	-0.52841	0.0374555	0.759195
H7C2R6	0.222384	0.394131	0.0330012	0.112119
H7C363	-2.6318	0.898334	-0.903119	0.673269
H7C3B2	0.243831	1.18808	-0.411857	-1.07897
H7C3D4	3.5912	-0.430141	0.633002	2.17275
H7C3F1	-0.0805344	-0.0954388	0.406611	-0.341811
H7C3G1	1.00824	1.36295	-0.602019	2.31024
H7C3I2	0.521628	-0.253537	1.01161	-0.450736
H7C3I4	0.340732	-1.17444	-0.119145	0.599757
H7C3I6	-1.26505	-1.646	-0.622935	-1.06774
H7C3M8	0.424557	1.9555	-0.290291	-0.343129
H7C3T2	-0.486949	0.883897	0.443004	-0.439693
H7C3T7	-1.82924	0.386703	-0.164865	-0.902716
H7C3W4	-0.0411553	1.42604	0.333468	1.81563
H7C3Z7	-1.66436	0.358866	0.368546	-0.472645
H7C3Z9	-0.927926	-0.33406	0.367742	0.514415
H7C405	0.192432	-0.645413	-0.607088	-0.158433
H7C420	-1.17592	-1.48221	0.713589	0.0486442
H7C434	-0.349749	-0.0633227	0.636227	0.198604
H7C445	-1.22944	1.25936	-0.0550916	0.346101
H7C463	0.4267	0.401281	-0.14921	-1.38107
H7C4B9	1.44144	0.0867125	-0.472384	0.711917
H7C4G0	0.159156	-0.312691	-0.585663	-0.728897
H7C4H6	0.140058	-1.18093	1.72619	-1.17484
H7C4J6	2.31551	3.69349	2.05903	0.731243
H7C4P0	0.086612	0.834764	1.1524	0.0607522
H7C4Q0	-0.948188	0.333521	1.26749	-0.942789
H7C4S4	0.219914	0.0375373	1.03641	0.394768
H7C4X8	0.650791	0.32062	0.122145	-0.227753
H7C4Y3	-0.333107	0.630911	1.58931	0.872505
H7C4Z4	1.37138	-0.346833	-0.16573	0.71033
H7C504	0.981175	-0.519268	0.706446	-0.665843
H7C517	1.49777	0.464171	-1.78236	-0.929839
H7C558	-0.233876	0.396977	1.20916	0.319077
H7C5B9	-1.9895	-1.48273	0.735156	-0.964629
H7C5D0	0.239769	-0.209446	0.441894	-0.344542
H7C5D8	-1.3001	2.07549	1.65495	-0.0178051
H7C5E0	-1.5274	0.468264	-0.705768	0.48678
H7C5E6	1.14541	0.266585	1.01126	1.33936
H7C5I2	-0.114871	-2.62806	0.399675	-1.72343
H7C5K9	0.0225163	1.03175	1.88628	5.8501
H7C5R4	-1.2758	-0.858548	-0.533529	-0.266199
H7C5U0	0.952376	-0.570029	-0.556421	0.212238
H9C875	0.744928	0.136289	-2.416	1.08491
H9KV28	-2.92941	0.115618	1.06723	-3.68133
H9Q517	-0.60131	-0.428384	0.203765	-1.09618
I3L0I7	0.531675	-0.102937	1.67289	0.523603
I3L0U2	-0.497168	0.259199	-3.37661	-1.25157
I3L0V0	0.157783	0.45605	0.284875	-0.190595
I3L0Z6	1.74831	0.24935	-1.40371	1.86304
I3L174	0.443669	-0.45419	0.512937	0.0694286
I3L287	0.531937	-3.06367	0.960106	-0.527544
I3L2D6	0.690801	-0.0656443	-0.347033	-0.595946
I3L2J0	1.1467	0.618057	-0.246061	2.97382
I3L2S3	0.605963	1.04835	0.0917948	1.01009
I3L3A0	-1.324	-0.187182	-0.0418923	-0.505013
I3L3P4	0.64808	0.172965	1.23457	0.554972
I3L400	0.868756	0.270713	-0.0356054	0.918737
I3L449	-0.375548	-0.468355	0.640455	1.33633
I3L456	0.265149	0.906079	0.169208	0.398183
I3L492	-0.916471	0.766762	-0.391991	0.977904
I3L4E0	0.196814	0.0139039	-0.190551	0.150409
I3L4F8	-0.152997	-0.106075	-0.511921	-0.425763
I3L4J1	0.548144	0.253124	0.796662	-0.290175
I6L976	-0.783202	0.745959	1.40241	-0.462586
I6L9C2	0.343148	1.14772	-0.301753	1.52478
I6LM39	1.06818	0.82095	0.70973	0.384292
I6ZKX6	-0.0472959	0.458903	1.10642	-0.618962
I7FV85	-0.726051	-0.435056	-0.704284	1.43895
J3KNC2	-0.0508645	-0.0491318	-1.12516	0.841736
J3KNM7	-0.578199	0.0792175	-3.79216	0.15571
J3KNQ2	-2.49287	-3.1766	-3.06638	-2.90665
J3KNV5	-0.961117	2.82123	-1.00984	1.66739
J3KP49	-0.454778	-1.2221	1.00672	1.20108
J3KQR7	-0.452193	-0.170339	-0.0257175	0.358164
J3KRB7	-1.6871	-3.46529	0.0302324	1.21811
J3KRK1	-1.72278	-0.789141	1.17982	-0.182324
J3KRK6	0.261667	-0.0350377	-0.13681	-0.161711
J3KRM6	-1.00529	0.00635589	-1.38701	-0.343676
J3KRM8	0.0661644	-0.668137	-1.25012	-1.21156
J3KRN7	-0.359947	-0.163755	-0.702834	0.0749976
J3KRS5	1.14487	-0.0689668	-0.964689	0.45951
J3KRS6	1.39194	0.651524	0.397587	2.12819
J3KRV9	1.09634	-0.547379	-0.895931	0.669553
J3KS29	0.25709	0.67342	1.00059	1.75838
J3KS97	-0.581553	3.23997	-3.57985	-0.40583
J3KSG2	-1.49096	0.327985	-0.761694	-0.796973
J3KSJ1	-0.118026	-0.357249	-0.460565	-1.75303
J3KSZ0	0.461305	0.662636	-0.0588277	-0.611642
J3KT13	-1.70275	1.82243	-1.39476	-1.04301
J3KT24	0.370208	0.829733	-0.292337	-0.0461696
J3KT76	0.578007	-0.454669	-1.14475	-0.278434
J3QK86	-1.79023	0.991049	2.68427	-0.213761
J3QKP2	0.908474	-0.395556	-0.853092	1.95019
J3QKV1	0.62323	1.24755	-0.277144	0.104178
J3QL61	-0.0247884	-2.47861	-0.351704	-1.06323
J3QLN7	0.473685	0.542677	-1.33046	-0.0909583
J3QLN8	-1.87815	-0.929139	-0.69276	-0.876299
J3QQS1	-1.12345	-0.232088	1.11524	0.852546
J3QRL6	1.27124	-0.158581	-0.442693	0.889019
J3QRM3	-1.33015	-0.435689	-0.816993	-0.439069
J3QRP0	-0.245445	-0.202819	-0.00763567	0.0426256
J3QRR0	-2.25864	0.269502	-2.11411	-0.756372
J3QRT0	-1.12265	0.816859	1.70869	1.16397
J3QS43	-3.43919	-1.92708	0.718132	1.01946
J3QS62	3.07626	0.188068	1.81925	2.68319
J3QT63	0.138741	0.700248	1.60171	3.96944
J7HPF9	-0.999246	0.903317	-2.48935	0.38363
J9JIH8	-0.0984515	0.738376	0.692709	-0.0251124
J9JII2	1.20651	1.19035	0.33028	0.108955
K7EIK1	-0.906298	1.13664	-1.9076	0.140198
K7EIM0	1.78253	1.08227	-1.02429	0.0391675
K7EIV6	-0.805995	-0.0889947	0.730875	0.0289872
K7EJ04	-1.81881	0.558329	-1.25391	-1.37235
K7EJ09	-3.08446	-3.02347	-3.06348	-2.02249
K7EJC3	-3.38516	1.12353	2.21384	1.93127
K7EJS8	0.675248	-0.430654	0.840957	0.13065
K7EJU9	-1.64169	0.0695748	1.7354	1.05873
K7EJV1	0.743205	0.569124	-1.2336	-1.08872
K7EJV9	0.736306	-0.166056	-0.607826	-0.0330705
K7EK47	0.00764883	1.66334	0.433198	1.13365
K7EK92	1.96697	-0.00963329	1.18762	0.686767
K7EK96	0.0545328	-0.258272	-0.124979	0.166373
K7EKT0	0.835966	1.93572	-0.259972	-2.67326
K7EKZ1	1.7641	1.27569	1.26208	0.627987
K7EL43	0.825919	0.453374	-0.232781	0.206456
K7ELC7	0.12076	-0.113939	-0.188883	-0.178098
K7ELE3	0.0503079	-0.0462522	-0.516759	-0.0277836
K7ELS8	-0.212589	0.564344	-0.131095	-0.527211
K7ELT7	-0.508656	0.225379	-0.121316	0.0475119
K7ELT9	0.0711681	0.345341	-0.199901	0.433566
K7ELX8	0.707298	-0.654212	-0.880558	-0.254893
K7ELZ9	-0.191871	0.579339	0.025902	0.318855
K7EM49	-1.21888	-0.880355	-0.711546	2.69816
K7EMI3	0.0202631	-0.430162	0.641644	1.01859
K7EMM8	-0.384615	1.61393	0.507443	-0.201777
K7EMN3	1.97439	1.79919	0.169658	0.557415
K7EMN4	-1.14493	0.991906	-1.84478	1.3779
K7EMR0	-2.46436	-1.09793	-0.771009	1.28029
K7EMR9	-0.225635	0.488679	-0.0260841	-0.65792
K7EMZ8	1.00707	1.74012	-0.913694	0.0686507
K7ENC5	0.560324	0.289072	0.696282	-0.0914986
K7ENJ3	-0.331944	-0.273123	0.638742	-0.139463
K7ENJ5	-2.88531	0.607875	0.672429	-1.08616
K7ENP4	0.460758	-0.233068	2.40663	0.00782348
K7EP20	-0.458162	-0.229733	0.310845	-0.405018
K7EPG4	-0.607671	-0.550356	0.611113	-1.00714
K7EPU3	0.666843	1.87826	0.947464	1.0578
K7EPU8	2.091	0.17398	1.07228	0.462836
K7EQ30	0.47462	-1.02397	0.917951	0.0899956
K7EQ42	0.723454	-0.344486	0.995012	1.0282
K7EQ47	-0.0939859	-0.18446	-0.31966	0.626813
K7EQG1	0.103399	0.0233604	-1.56168	0.277159
K7EQR9	2.60248	0.819701	2.01869	0.120499
K7EQZ1	1.28843	0.850518	-2.5228	-1.76352
K7ER27	1.37442	-0.173494	1.0626	-0.341951
K7ER37	1.06882	2.29729	0.36879	1.35268
K7ERB7	-2.43582	0.19438	0.446767	0.513062
K7ERQ3	0.261973	0.251501	0.23985	-0.373477
K7N7D6	0.82994	1.14399	-0.703866	0.0154676
K7WG77	-1.47805	0.154296	-0.0468533	0.900636
K7WVK2	-1.52999	1.9928	1.3241	0.895374
K9N2Q6	0.096479	0.0316033	0.537377	0.283429
L0EPY0	0.403422	2.16161	0.154681	-0.425435
L0EQU5	1.86498	0.409565	0.40501	-1.25508
L0R5A1	0.419045	0.514082	1.05346	0.301095
L0R6T6	-0.800648	-0.256162	-0.340419	-0.241609
L0R809	1.1122	-1.03131	-0.996827	0.0518063
L7N489	-0.0227025	0.616799	1.14081	0.336738
L8E792	-0.542315	-1.13361	0.191488	0.520307
L8E7L4	-0.313616	0.64491	-1.61102	1.13908
L8E8P0	-1.17598	1.18257	-2.89685	-0.347154
L8E8S1	-0.164849	0.286944	0.89594	1.98378
L8E8V8	0.699715	0.270035	-0.342169	1.32692
L8E910	-0.984719	0.93594	1.5096	0.642384
L8E958	-0.678819	-0.83058	0.179402	0.437747
L8E9V0	1.6026	-2.40465	-2.95816	-0.347476
L8EA00	-1.24483	0.57719	0.327349	0.234271
L8EAA6	-0.212993	0.815671	-2.23754	1.00906
L8EAE0	-0.62719	-2.14086	-1.79966	-0.399438
L8EAF1	0.623776	-0.253291	1.33362	-0.973565
L8EAM2	0.824082	-0.311786	-0.73637	-0.613819
L8EAS5	-0.942215	-0.189981	0.65356	0.302492
L8EBH2	-0.32807	0.543914	0.064499	1.74346
L8EC72	-1.02572	0.818428	1.18749	0.458693
L8ECA3	1.60165	-0.284447	-0.610174	-1.45349
L8ECC6	1.90382	2.28175	0.980473	-0.483424
L8ECH6	0.183868	0.754943	-3.25074	1.71902
L8ECI8	-0.518291	0.11262	-0.325043	0.500599
L8ECK6	-0.898	-0.601098	-1.11404	2.70191
M0QXH8	0.164977	0.268022	1.06775	-0.381744
M0QXI6	-0.254679	0.818402	1.74011	0.140876
M0QXK2	0.0104216	0.699916	-0.115398	0.274893
M0QXQ4	0.285315	0.427959	0.522511	0.612564
M0QY12	-0.150909	1.17891	-0.077322	-0.0697417
M0QY15	0.431799	-0.355383	0.0664234	-0.600803
M0QY47	0.259872	0.138224	-0.309907	-0.944275
M0QYD2	0.2673	1.34794	0.0933931	-0.087958
M0QYD8	-0.719133	-1.01903	-0.17287	-0.421077
M0QYG9	-0.289651	0.982466	0.232488	-0.534375
M0QYI5	0.357862	-1.93729	-1.41835	1.14863
M0QZD8	0.290433	-0.300198	-1.02039	-1.2458
M0QZH2	0.513663	0.690993	0.606727	0.0855786
M0QZM1	1.26948	1.82611	2.10398	0.181634
M0QZP4	0.883032	-0.135747	0.906278	-0.677528
M0QZQ2	0.464049	0.0365111	2.06927	-0.676708
M0R071	0.369576	0.302976	0.124265	-0.195693
M0R0S1	1.69602	-0.0901994	0.92003	0.676594
M0R193	0.256974	0.753187	0.79544	0.149596
M0R1C3	1.58467	-1.44774	0.613706	1.94728
M0R1D5	-0.635004	-0.503454	-0.939707	1.53503
M0R1X8	0.630925	-1.08739	0.0222157	-0.983755
M0R210	1.465	-0.418912	0.60684	0.254255
M0R284	0.389782	-0.325139	0.179932	0.156501
M0R2C6	-0.946389	1.11892	0.486297	0.433251
M0R2F5	0.385529	-0.543548	2.85919	1.25523
M0R2U9	-0.264701	0.540615	0.112052	-0.0120051
M0R2Z3	-0.0423615	0.770395	-0.187513	-0.489247
M0R391	0.507437	0.788229	-1.36051	0.234078
M0R3A8	0.588373	-0.963598	-0.144187	0.181337
M0R3I0	0.395695	-0.180978	-0.0771123	0.172239
M0R3J1	-1.88343	-2.19295	1.3137	0.405982
M1VRM8	1.0142	-0.0154268	-0.412015	0.0783764
O00116	0.438847	0.487796	-0.691369	-0.912264
O00141	-2.23618	0.381041	-0.728929	0.481271
O00160	-1.87467	2.02762	0.31002	-0.0191704
O00267	0.161074	-0.240012	-0.246936	-0.0173173
O00287	0.0692788	2.00001	-0.236652	-0.177083
O00291	-2.15123	-3.98671	-0.760311	-1.42261
O00370	-0.841135	-1.39734	0.219112	0.917807
O00391	0.261278	0.622009	-1.10186	-0.210096
O00398	0.842575	0.306513	0.295532	0.77362
O00425	-0.897157	-0.707115	-0.709143	1.23885
O00443	2.68387	-0.0767342	-0.754235	-1.36835
O00446	0.5756	-0.890985	-0.0778106	-0.279069
O00453	1.11813	0.223802	0.870241	-1.30353
O00469	0.945428	0.533024	-0.198045	-0.593666
O00479	-0.835179	-1.00823	-0.938752	-1.33367
O00560	-2.85155	0.313056	0.291762	-3.48101
O00635	0.472148	0.981093	0.659336	-0.154132
O00746	0.157039	2.15145	-0.404257	0.557448
O00750	-0.164434	-1.37423	3.59937	1.08247
O14529	0.236204	0.155157	0.773626	-0.77553
O14649	1.09925	-0.484431	0.57631	-0.500646
O14654	0.492664	-0.402493	-0.587246	0.183194
O14686	-0.858747	0.486853	-1.0134	-1.47634
O14745	-0.00705291	0.814594	0.22942	-0.844457
O14776	-0.526485	-0.00671898	0.355078	-1.55771
O14777	0.821132	2.20763	1.71438	0.636651
O14827	2.96617	-0.229303	-1.40799	-2.71821
O14862	0.778978	-2.02943	1.38535	-0.10456
O14891	-0.653167	-1.20495	0.465349	-0.287453
O14917	0.997384	0.00317856	-2.35354	-2.95318
O14924	0.278682	0.449665	-0.0428572	0.44072
O14939	-0.142632	1.55245	-0.0816307	1.21485
O15018	-1.03221	-0.640878	-0.196475	0.330537
O15020	-0.56927	-1.25689	1.24983	0.214547
O15021	0.961943	-1.30965	-0.220794	0.600968
O15027	0.752755	-0.301785	-0.889597	0.719246
O15041	0.233625	0.77198	1.00315	-0.375254
O15042	-1.40062	-1.196	-0.658239	1.10374
O15050	0.474813	-0.141563	0.659686	0.667038
O15056	1.31198	1.87313	0.949481	-0.268825
O15060	0.488398	0.519212	-0.115661	1.716
O15072	0.403253	1.23941	2.70006	3.07615
O15195	-0.0913111	1.01246	-0.540209	0.158479
O15230	-0.800291	0.327828	0.804345	-0.00972841
O15318	-0.0513593	0.665103	-0.55539	0.283071
O15374	0.135628	-1.05877	0.182474	-0.409075
O15409	0.988156	0.37453	0.509036	-0.526259
O15422	0.693916	0.313245	0.397183	-0.882289
O15427	-0.655644	0.24864	0.0734886	-0.705458
O15439	-0.712096	-0.733926	1.81917	-1.11056
O15457	0.260187	0.500347	-0.198573	2.56399
O15479	1.49042	-0.220746	0.93438	-0.24293
O15480	0.201823	-2.7289	-0.365935	2.67305
O15534	-0.638809	-0.708198	0.275195	-2.91858
O19649	1.6067	-4.64313	-2.17793	1.75537
O43149	-0.809766	-0.618604	-0.905969	-1.55555
O43151	1.01755	0.683285	-0.16892	0.149495
O43156	-4.00705	-1.06247	-0.150769	1.73414
O43196	-0.324961	-0.18592	0.105884	-1.07216
O43252	0.188026	2.01761	-0.294438	0.673244
O43272	-1.21666	0.255166	-0.0735374	0.515419
O43290	-1.7878	-1.37461	-0.667529	-1.8022
O43301	1.3927	-0.437985	0.860853	0.749136
O43307	0.175779	-0.0981063	1.21077	-1.03365
O43314	-0.435909	0.39391	-0.77392	-0.0941159
O43432	-1.5268	-0.62831	0.560897	0.600244
O43439	0.501388	-0.579742	0.478288	0.0941236
O43457	-1.18688	-2.23883	-1.18875	0.117391
O43493	-0.789839	0.202582	0.493618	-0.594638
O43520	-1.90141	-1.80109	0.0560887	-0.688145
O43541	-0.334185	0.991179	-0.448574	-0.102716
O43594	1.11228	1.56737	-0.288951	-0.4988
O43678	0.206294	0.231209	0.579143	0.672084
O43704	1.22087	-1.21513	0.931032	0.344042
O43753	0.16851	0.413624	2.44997	0.684312
O43763	-0.219284	0.93201	-0.323222	1.84445
O43805	2.10355	-0.328558	0.18341	-0.73916
O43829	-0.474878	1.18925	-3.04944	-0.093333
O43847	0.149146	-0.748414	-0.0796212	2.29759
O43933	0.366161	-1.62113	-0.497665	0.623475
O60218	-0.270926	-0.213469	-0.504935	-0.222805
O60231	-0.488654	1.1955	0.661011	0.289251
O60245	0.333289	0.250962	-0.0228353	-0.419004
O60248	0.236004	0.424028	0.0747946	-1.36349
O60264	-0.194714	-1.03199	0.366687	-0.066148
O60284	3.06181	-0.697292	-0.704567	1.96107
O60290	-0.631871	-0.25309	-0.373929	-0.460394
O60293	-0.36404	0.0412054	1.77012	0.226964
O60315	-0.435858	-0.223455	-0.694296	0.117853
O60336	-0.38106	-1.01992	0.215085	-0.95976
O60346	1.43931	-0.494763	-0.437324	-0.747204
O60400	0.376582	0.259768	-0.16551	0.241692
O60476	3.1958	-1.68191	0.211489	-0.176804
O60481	1.18063	0.760278	-0.411542	0.193455
O60487	2.39871	0.575791	1.99661	-0.206374
O60499	-0.0221951	-0.341834	-0.0257457	-0.389384
O60524	-0.262943	0.926564	-0.663307	-1.31772
O60673	1.00264	-1.30953	1.65216	-2.5333
O60762	0.00458177	0.442783	0.754174	1.56307
O60869	-0.796327	0.0252014	-0.637183	-0.93019
O75038	-0.288973	-0.0551685	-0.967472	-0.959764
O75081	0.816144	-2.1446	-0.500706	-1.36517
O75094	-3.882	-0.367209	-0.398895	-0.74038
O75113	1.17681	0.656523	-0.926051	0.806441
O75116	0.433036	-1.39665	-0.302932	-2.15224
O75132	-1.09362	0.372263	0.047108	-0.404127
O75165	-0.312798	-1.42638	-0.116522	-1.3731
O75170	0.0375037	-1.54705	-1.12699	-0.173206
O75192	-0.392887	0.950419	-0.241818	0.609942
O75238	-0.113965	-0.436305	0.391777	-0.538385
O75294	-0.350626	-1.06625	0.630903	1.23963
O75348	1.41281	0.399187	0.402184	-0.107138
O75366	0.822869	-0.485407	-0.927596	0.707132
O75410	0.352426	0.180342	-0.142937	-0.218589
O75420	-1.56615	0.554119	-1.13682	0.0286323
O75443	0.943252	-0.119773	-0.00855702	0.543133
O75445	0.792463	0.166014	0.0610971	-0.387133
O75460	-2.45014	0.650485	2.15822	0.437111
O75506	0.527061	-1.40324	0.135783	-0.962197
O75526	-0.669147	-1.3412	0.806999	0.311541
O75528	0.473317	0.275317	-1.5863	-1.89151
O75569	2.19276	0.214288	-0.75794	-0.0246424
O75570	-1.11527	-0.621642	-0.964862	-0.00515726
O75592	-0.460899	0.25917	0.768737	-0.443923
O75600	-0.736796	-0.0449792	-1.84558	0.620655
O75643	-0.622397	-0.536086	0.765751	-0.415342
O75716	-1.03428	0.082057	-2.18003	-0.987152
O75781	0.60327	-1.31172	-0.346752	-0.618199
O75798	-0.257465	-0.875225	-1.09633	-0.924342
O75810	1.16426	0.113773	0.506783	0.512115
O75915	-0.989616	0.729328	0.916877	0.00254398
O75925	-0.600731	-0.312785	-0.251045	1.37476
O75970	0.328626	4.84362	-0.626191	-1.17719
O76024	0.129858	0.510808	-0.075788	-0.100008
O76068	0.371916	0.204795	-0.72993	1.06704
O76080	1.10256	0.665018	-0.57891	0.654264
O76082	-2.20531	0.0917997	-1.32901	0.158746
O94782	0.999621	1.70803	-2.61833	1.07151
O94813	0.657676	-0.88183	-1.43666	-0.419718
O94911	0.437425	0.656756	-1.43761	-0.237454
O94916	0.936382	-0.583202	0.0723242	-0.662679
O94986	0.728499	1.71884	0.427129	1.08427
O95049	-0.796643	-0.566525	0.955043	-2.09952
O95071	-0.755129	-1.07267	0.738324	-0.552623
O95153	-1.65457	-1.58123	1.23531	-0.86307
O95171	0.952334	3.20529	-0.553049	0.748442
O95182	-0.911815	-0.245919	0.0667176	-0.035138
O95185	1.93178	0.725949	-0.501597	2.92431
O95229	-0.0755754	2.67568	1.05904	2.62494
O95248	-0.145855	-1.34785	-0.386984	0.569872
O95325	0.486349	-0.782807	-0.775145	0.873602
O95343	-1.49494	-0.117181	-0.583094	0.275832
O95347	0.100754	-0.3655	1.24919	0.764697
O95359	-0.288365	-1.5024	0.357343	0.991735
O95361	-2.23373	-0.0974034	-0.576605	0.664353
O95373	0.646875	0.571767	-1.76637	0.243052
O95396	-0.56719	-0.650437	0.326136	0.0714123
O95405	-0.547915	-0.0965949	-1.01105	0.60342
O95427	-0.0723254	-0.177923	1.60315	-0.019356
O95450	0.915092	0.429468	0.625573	0.0258095
O95496	-1.01351	-1.7413	2.47677	-3.99674
O95613	-1.17375	0.190745	-0.856692	-0.674555
O95625	1.26812	-0.916031	-1.06813	0.0567093
O95662	-2.00711	0.17427	-1.18605	-1.05095
O95760	-1.18746	-1.3411	-0.180215	-0.401192
O95800	-0.0817444	-0.0247755	0.450598	-0.357185
O95918	-0.524781	-2.23759	-1.11351	1.50446
O95932	-2.18465	0.578632	-0.684603	1.10924
O95996	0.66616	-0.424048	0.626173	1.02233
O96013	0.105766	1.46303	0.731492	0.465664
O96028	1.22871	0.656938	0.559266	0.260863
P00505	-1.35768	1.07308	-0.336514	0.39575
P00540	0.337572	-0.250429	1.07338	1.58227
P01241	0.0654688	-0.232226	-0.032089	-0.48152
P01266	-0.352247	-0.106737	-1.26265	0.538101
P01579	-1.41008	-0.13729	0.233228	-1.52602
P02545	-1.13745	0.20738	-2.20675	0.0553802
P02768	0.248267	-0.387338	-0.983229	-1.03512
P04150	0.228133	-1.2263	1.20347	0.00814211
P04275	0.990765	0.68208	0.583521	1.38993
P04406	-0.998033	0.633237	-1.68455	-0.780129
P05023	-0.0344874	-3.09404	-1.55252	0.319314
P05111	0.0292383	0.683565	0.487023	0.944012
P05166	-0.387624	0.156421	-0.0678927	0.00497407
P07204	-0.317601	-0.914055	-0.301936	-0.779568
P07437	-1.36568	-1.16589	-0.783866	-0.794216
P07949	-0.351855	0.825277	0.552103	-2.18624
P08247	0.117081	-1.05078	-0.738043	0.434281
P08727	0.306473	-1.66366	-1.79751	1.48952
P09012	-0.323537	-1.54767	2.04445	-1.03221
P09327	0.379724	0.753433	-1.05212	-0.772479
P09529	-1.48914	-1.85813	-2.44847	0.336005
P09544	-0.433877	-0.176938	0.201115	-0.0633506
P09884	-0.250346	1.79542	0.15337	0.532905
P0C7M3	1.12644	1.84599	0.151634	0.270426
P0C866	-0.530972	-1.62462	0.913039	0.280768
P0CAP1	-0.340386	1.08665	-0.16986	0.0151228
P0CB47	0.637247	0.418009	0.410528	0.989223
P0CG22	-0.415233	-0.0351677	0.443308	-1.19988
P0CI25	0.327056	1.29123	0.417467	0.563964
P0DOY5	1.67856	1.09565	0.0669936	-0.174645
P10072	0.283772	0.539795	-0.0996486	-0.852631
P10828	-0.535613	0.139314	0.674916	-0.248994
P11055	-2.89097	-1.45911	1.4943	0.61775
P11142	-0.834791	1.15125	-1.45607	-2.14556
P11182	1.51945	-0.481142	1.71518	-0.0661529
P11226	-1.45313	0.46759	-0.851278	0.345754
P11277	0.159597	1.55478	-1.77926	0.329026
P11686	-0.331989	-0.800966	-1.14089	1.71121
P12259	0.587123	0.0230161	-2.07529	-1.44297
P12544	0.787037	1.33048	-0.0365439	-0.428145
P13196	-0.524313	-0.263324	-0.849389	-0.327558
P13645	-0.23892	0.143186	-2.07819	-0.370846
P14543	0.729161	-0.357226	-0.305652	0.851046
P14649	-0.75864	-0.546881	-0.941095	0.438977
P14868	1.47326	-0.829753	1.15065	0.663222
P14920	-0.775883	0.612369	0.163103	0.970404
P14923	0.356848	1.17674	-0.28216	1.94203
P15260	0.732419	-1.12966	-0.748814	0.812791
P15328	-1.17276	0.888379	-2.3533	-2.20494
P15822	1.0903	-0.891949	1.08083	0.231694
P15880	0.673732	0.0273382	-0.960733	-0.00231196
P15918	0.393995	0.29444	1.00079	1.16569
P15924	-0.746337	0.433065	-0.566747	-3.12302
P15976	0.314867	-0.107023	-0.365088	-0.0382888
P16157	0.255053	0.360978	0.394484	-0.338976
P16234	0.0209475	-1.4455	0.614047	0.251507
P16389	-0.342727	-1.06091	-1.43014	-0.643981
P16401	-0.318737	-0.931959	-1.61329	-0.499531
P16403	-0.198559	1.04028	-1.26353	2.29717
P16885	0.237846	-0.503509	0.603214	0.0624522
P17035	-0.330624	1.02806	-0.432464	0.368997
P18583	0.229003	0.0121627	0.0679579	0.23923
P19087	0.158193	0.192968	-0.101082	-0.287782
P19338	0.92804	-0.0327461	0.94018	0.617951
P19823	-3.52114	-0.223031	1.88432	-1.00322
P20142	1.49423	-0.519366	3.10959	1.00854
P20592	-0.84477	0.358425	-1.17758	-0.491829
P20749	-1.44572	2.15338	-0.107929	-0.226206
P20929	-0.0889862	-0.84302	-0.70726	1.55265
P20930	0.0568343	-1.00658	0.481318	0.897851
P21359	0.705177	1.53174	-1.55209	0.0763034
P21439	-0.531774	-0.163686	0.666539	-0.190469
P21730	-0.537714	0.405671	0.314749	0.276543
P21817	-0.257354	1.01659	-0.945018	0.348574
P21941	-0.219421	-0.985058	0.12577	-0.0471185
P22087	-1.1872	1.50009	-0.173083	0.0576282
P22105	1.20333	-0.907605	-0.270649	-0.214088
P22735	0.0865626	-0.729543	-0.165816	-0.184234
P23246	1.33711	-1.16152	-0.3192	0.853096
P23458	0.794095	0.397341	0.74023	-0.46667
P23515	-1.20976	-0.287506	2.49431	-0.70263
P24043	1.36895	-0.598942	-1.43671	-0.799149
P25067	-0.448262	0.151044	0.160177	0.391435
P25445	-1.50603	0.662151	0.52821	1.21538
P25490	0.356411	0.384238	-0.0807892	-2.25289
P26006	-0.0654203	1.04871	-0.154858	-0.141319
P26038	-0.612015	-1.21829	0.156541	-1.5456
P27105	1.01125	1.52912	2.30558	1.17614
P27539	-1.30867	-0.281986	0.604133	1.3124
P27708	-0.129701	-0.172313	-1.46771	-1.28258
P28290	-0.764093	0.216318	-0.418554	-1.7392
P29122	1.03996	-0.296369	-1.01994	-0.52282
P29144	1.08751	-0.223181	-0.128063	0.670831
P29274	1.24138	0.70784	-3.91582	1.95352
P29401	-2.83272	1.65498	1.01325	0.515213
P29474	0.0193957	0.906858	0.150738	-1.2064
P29475	-1.52028	2.51642	-1.84296	0.981628
P29590	0.682013	0.907096	-0.176982	-0.0346638
P29597	0.197307	-0.891095	-0.794315	-0.116003
P30039	-0.887086	-0.269704	0.195696	-0.442526
P30414	-0.18951	0.283978	1.38888	-1.6782
P30874	0.422544	0.192389	-0.148709	0.912799
P31025	-2.22526	0.741241	-0.606771	0.0178839
P31321	-0.436843	1.70735	0.220111	0.00651758
P31942	-0.676346	-0.663185	0.12873	0.651759
P31948	1.28489	1.9375	2.09363	1.84906
P32004	1.5423	0.0513995	0.756192	-0.446116
P32119	-0.206294	0.0824667	-0.522616	0.487686
P32418	-1.36001	-0.52074	1.11193	-0.612468
P33981	-1.61739	0.380541	-0.647058	0.297827
P33992	-0.728002	-0.19908	-1.08816	-0.516536
P34130	-0.713191	-0.340942	-0.0411523	0.381106
P34969	-2.80005	-0.613455	1.87953	-2.36267
P35125	-2.8248	-1.8538	-0.298375	1.03716
P35227	0.38454	-0.440608	-0.318271	0.458242
P35240	-1.16774	0.635698	-1.90315	-1.71485
P35251	-0.225223	0.361765	1.56692	0.531229
P35269	-0.12327	0.184777	-1.0504	-0.23002
P35372	0.312267	0.515937	-0.127882	-2.14783
P35499	0.0865066	-1.62933	2.11699	0.325837
P35523	-0.351168	-0.894944	-0.0998436	0.0776994
P35527	-0.589098	0.226871	-3.02955	-0.924575
P35590	-0.401433	-1.21944	-0.7016	0.399603
P35712	-0.69666	-1.00047	0.800698	-0.225779
P35716	0.759353	0.99881	-0.603276	0.260591
P36578	-0.545509	0.256244	-1.89125	-1.53756
P36776	0.0748414	0.206607	0.0474861	0.0867068
P37108	0.891546	0.0985697	0.00218999	1.08722
P37840	-1.17412	-1.54203	-1.087	1.26109
P38159	0.963361	-0.235095	1.41522	0.558764
P38432	-0.831682	0.799566	0.546427	2.389
P39019	-0.229771	0.297502	-0.472549	-1.48025
P39210	-0.886026	-0.284209	-0.373653	1.49751
P40227	-2.02784	-1.27405	-0.577849	-0.958805
P40429	1.38164	-0.458319	0.170065	-0.512457
P41236	1.74893	1.11753	-0.802311	0.584967
P41252	-0.375666	-0.170125	-0.256984	0.517851
P42167	-0.62771	-1.61582	-3.47449	-3.37148
P42338	-0.649498	-1.24734	-0.0649048	0.32716
P42356	0.597112	-0.744059	1.86002	0.449819
P42702	0.599317	0.0281724	0.480844	-0.118156
P43357	1.84032	-2.40762	-0.103992	1.54931
P43632	0.520181	0.108236	0.120964	0.758926
P43657	0.66533	-0.0684945	-0.977687	-0.342073
P45378	1.59575	-0.954877	1.51442	-0.363211
P46013	0.159884	-0.573786	0.304132	-1.52547
P46019	-0.425263	0.170579	-0.240662	-1.23239
P46059	-0.288443	0.0838811	0.739918	-0.56286
P46087	0.201992	-0.172984	-0.226973	0.192263
P46459	0.556971	-0.170859	0.431142	-1.38889
P46531	1.27569	-0.435766	1.06681	3.24766
P46939	0.433463	-0.0973912	-0.632797	0.205533
P47712	-0.269723	1.29972	-0.529874	0.0750924
P47887	-0.491711	-0.147516	-0.962381	1.37601
P47897	0.161598	-0.454362	-0.191008	-0.644036
P47898	1.24868	0.0936749	-0.259275	-0.0408883
P48380	1.90724	0.884843	2.85553	0.0856429
P48552	0.609581	0.236698	1.5246	4.3708
P48594	1.25225	4.33975	0.2575	0.834385
P48634	-0.11583	-0.170169	0.464788	-0.247007
P48668	-0.900931	1.5212	-2.24087	1.66458
P48681	0.680044	1.63323	-0.695791	0.0684216
P48723	0.678975	0.673464	-0.872514	-0.811229
P48788	1.00538	0.221792	-0.377868	0.585096
P49279	0.820343	0.354433	0.00424059	0.755574
P49321	0.327548	0.923179	0.0359352	0.473904
P49454	-0.218433	-0.150096	0.00224481	0.0604814
P49588	-1.6403	-1.7326	-1.20375	-0.433868
P49750	-1.41954	0.648589	3.65759	1.50885
P49755	1.13158	-0.532138	-0.131299	-0.209282
P49815	-1.27483	-0.146459	-1.05118	-0.759548
[truncated: 1,573 more rows]

## Sheet: 8 Down
userId	geneSymbol	geneName	entrezgene	gLink
A6H8M9	CDHR4	cadherin related family member 4	389118	https://www.ncbi.nlm.nih.gov/gene/?term=389118
A6NK59	ASB14	ankyrin repeat and SOCS box containing 14	142686	https://www.ncbi.nlm.nih.gov/gene/?term=142686
A8MT70	ZBBX	zinc finger B-box domain containing	79740	https://www.ncbi.nlm.nih.gov/gene/?term=79740
O00141	SGK1	serum/glucocorticoid regulated kinase 1	6446	https://www.ncbi.nlm.nih.gov/gene/?term=6446
O00160	MYO1F	myosin IF	4542	https://www.ncbi.nlm.nih.gov/gene/?term=4542
O00291	HIP1	huntingtin interacting protein 1	3092	https://www.ncbi.nlm.nih.gov/gene/?term=3092
O00560	SDCBP	syndecan binding protein	6386	https://www.ncbi.nlm.nih.gov/gene/?term=6386
O15018	PDZD2	PDZ domain containing 2	23037	https://www.ncbi.nlm.nih.gov/gene/?term=23037
O15042	U2SURP	U2 snRNP associated SURP domain containing	23350	https://www.ncbi.nlm.nih.gov/gene/?term=23350
O43156	TTI1	TELO2 interacting protein 1	9675	https://www.ncbi.nlm.nih.gov/gene/?term=9675
O43290	SART1	spliceosome associated factor 1, recruiter of U4/U6.U5 tri-snRNP	9092	https://www.ncbi.nlm.nih.gov/gene/?term=9092
O43432	EIF4G3	eukaryotic translation initiation factor 4 gamma 3	8672	https://www.ncbi.nlm.nih.gov/gene/?term=8672
O43520	ATP8B1	ATPase phospholipid transporting 8B1	5205	https://www.ncbi.nlm.nih.gov/gene/?term=5205
O75094	SLIT3	slit guidance ligand 3	6586	https://www.ncbi.nlm.nih.gov/gene/?term=6586
O75132	ZBED4	zinc finger BED-type containing 4	9889	https://www.ncbi.nlm.nih.gov/gene/?term=9889
O75420	GIGYF1	GRB10 interacting GYF protein 1	64599	https://www.ncbi.nlm.nih.gov/gene/?term=64599
O75460	ERN1	endoplasmic reticulum to nucleus signaling 1	2081	https://www.ncbi.nlm.nih.gov/gene/?term=2081
O75570	MTRF1	mitochondrial translation release factor 1	9617	https://www.ncbi.nlm.nih.gov/gene/?term=9617
O76082	SLC22A5	solute carrier family 22 member 5	6584	https://www.ncbi.nlm.nih.gov/gene/?term=6584
O95153	TSPOAP1	TSPO associated protein 1	9256	https://www.ncbi.nlm.nih.gov/gene/?term=9256
O95343	SIX3	SIX homeobox 3	6496	https://www.ncbi.nlm.nih.gov/gene/?term=6496
O95361	TRIM16	tripartite motif containing 16	10626	https://www.ncbi.nlm.nih.gov/gene/?term=10626
O95932	TGM6	transglutaminase 6	343641	https://www.ncbi.nlm.nih.gov/gene/?term=343641
P00505	GOT2	glutamic-oxaloacetic transaminase 2	2806	https://www.ncbi.nlm.nih.gov/gene/?term=2806
P01579	IFNG	interferon gamma	3458	https://www.ncbi.nlm.nih.gov/gene/?term=3458
P02545	LMNA	lamin A/C	4000	https://www.ncbi.nlm.nih.gov/gene/?term=4000
P07437	TUBB	tubulin beta class I	203068	https://www.ncbi.nlm.nih.gov/gene/?term=203068
P11055	MYH3	myosin heavy chain 3	4621	https://www.ncbi.nlm.nih.gov/gene/?term=4621
P11226	MBL2	mannose binding lectin 2	4153	https://www.ncbi.nlm.nih.gov/gene/?term=4153
P15328	FOLR1	folate receptor 1	2348	https://www.ncbi.nlm.nih.gov/gene/?term=2348
P19823	ITIH2	inter-alpha-trypsin inhibitor heavy chain 2	3698	https://www.ncbi.nlm.nih.gov/gene/?term=3698
P20749	BCL3	BCL3, transcription coactivator	602	https://www.ncbi.nlm.nih.gov/gene/?term=602
P22087	FBL	fibrillarin	2091	https://www.ncbi.nlm.nih.gov/gene/?term=2091
P29401	TKT	transketolase	7086	https://www.ncbi.nlm.nih.gov/gene/?term=7086
P31025	LCN1	lipocalin 1	3933	https://www.ncbi.nlm.nih.gov/gene/?term=3933
P33981	TTK	TTK protein kinase	7272	https://www.ncbi.nlm.nih.gov/gene/?term=7272
P34969	HTR7	5-hydroxytryptamine receptor 7	3363	https://www.ncbi.nlm.nih.gov/gene/?term=3363
P35125	USP6	ubiquitin specific peptidase 6	9098	https://www.ncbi.nlm.nih.gov/gene/?term=9098
P35240	NF2	neurofibromin 2	4771	https://www.ncbi.nlm.nih.gov/gene/?term=4771
P40227	CCT6A	chaperonin containing TCP1 subunit 6A	908	https://www.ncbi.nlm.nih.gov/gene/?term=908
P49588	AARS	alanyl-tRNA synthetase	16	https://www.ncbi.nlm.nih.gov/gene/?term=16
P49750	YLPM1	YLP motif containing 1	56252	https://www.ncbi.nlm.nih.gov/gene/?term=56252
P49815	TSC2	TSC complex subunit 2	7249	https://www.ncbi.nlm.nih.gov/gene/?term=7249
P50454	SERPINH1	serpin family H member 1	871	https://www.ncbi.nlm.nih.gov/gene/?term=871
P52198	RND2	Rho family GTPase 2	8153	https://www.ncbi.nlm.nih.gov/gene/?term=8153
P53618	COPB1	coatomer protein complex subunit beta 1	1315	https://www.ncbi.nlm.nih.gov/gene/?term=1315
P53794	SLC5A3	solute carrier family 5 member 3	6526	https://www.ncbi.nlm.nih.gov/gene/?term=6526
P53814	SMTN	smoothelin	6525	https://www.ncbi.nlm.nih.gov/gene/?term=6525
P56556	NDUFA6	NADH:ubiquinone oxidoreductase subunit A6	4700	https://www.ncbi.nlm.nih.gov/gene/?term=4700
P57088	TMEM33	transmembrane protein 33	55161	https://www.ncbi.nlm.nih.gov/gene/?term=55161
P58658	EVA1C	eva-1 homolog C	59271	https://www.ncbi.nlm.nih.gov/gene/?term=59271
P59923	ZNF445	zinc finger protein 445	353274	https://www.ncbi.nlm.nih.gov/gene/?term=353274
P61086	UBE2K	ubiquitin conjugating enzyme E2 K	3093	https://www.ncbi.nlm.nih.gov/gene/?term=3093
P63165	SUMO1	small ubiquitin-like modifier 1	7341	https://www.ncbi.nlm.nih.gov/gene/?term=7341
P78563	ADARB1	adenosine deaminase, RNA specific B1	104	https://www.ncbi.nlm.nih.gov/gene/?term=104
P82930	MRPS34	mitochondrial ribosomal protein S34	65993	https://www.ncbi.nlm.nih.gov/gene/?term=65993
P84098	RPL19	ribosomal protein L19	6143	https://www.ncbi.nlm.nih.gov/gene/?term=6143
Q01484	ANK2	ankyrin 2	287	https://www.ncbi.nlm.nih.gov/gene/?term=287
Q02543	RPL18A	ribosomal protein L18a	6142	https://www.ncbi.nlm.nih.gov/gene/?term=6142
Q03252	LMNB2	lamin B2	84823	https://www.ncbi.nlm.nih.gov/gene/?term=84823
Q04837	SSBP1	single stranded DNA binding protein 1	6742	https://www.ncbi.nlm.nih.gov/gene/?term=6742
Q04912	MST1R	macrophage stimulating 1 receptor	4486	https://www.ncbi.nlm.nih.gov/gene/?term=4486
Q12816	TRO	trophinin	7216	https://www.ncbi.nlm.nih.gov/gene/?term=7216
Q12906	ILF3	interleukin enhancer binding factor 3	3609	https://www.ncbi.nlm.nih.gov/gene/?term=3609
Q12931	TRAP1	TNF receptor associated protein 1	10131	https://www.ncbi.nlm.nih.gov/gene/?term=10131
Q13796	SHROOM2	shroom family member 2	357	https://www.ncbi.nlm.nih.gov/gene/?term=357
Q14703	MBTPS1	membrane bound transcription factor peptidase, site 1	8720	https://www.ncbi.nlm.nih.gov/gene/?term=8720
Q15397	PUM3	pumilio RNA binding family member 3	9933	https://www.ncbi.nlm.nih.gov/gene/?term=9933
Q15424	SAFB	scaffold attachment factor B	6294	https://www.ncbi.nlm.nih.gov/gene/?term=6294
Q16760	DGKD	diacylglycerol kinase delta	8527	https://www.ncbi.nlm.nih.gov/gene/?term=8527
Q16795	NDUFA9	NADH:ubiquinone oxidoreductase subunit A9	4704	https://www.ncbi.nlm.nih.gov/gene/?term=4704
Q2M2I3	FAM83E	family with sequence similarity 83 member E	54854	https://www.ncbi.nlm.nih.gov/gene/?term=54854
Q32P41	TRMT5	tRNA methyltransferase 5	57570	https://www.ncbi.nlm.nih.gov/gene/?term=57570
Q496J9	SV2C	synaptic vesicle glycoprotein 2C	22987	https://www.ncbi.nlm.nih.gov/gene/?term=22987
Q4G0P3	HYDIN	HYDIN, axonemal central pair apparatus protein	54768	https://www.ncbi.nlm.nih.gov/gene/?term=54768
Q5H8A4	PIGG	phosphatidylinositol glycan anchor biosynthesis class G	54872	https://www.ncbi.nlm.nih.gov/gene/?term=54872
Q5JUX0	SPIN3	spindlin family member 3	169981	https://www.ncbi.nlm.nih.gov/gene/?term=169981
Q5PRF9	SAMD4B	sterile alpha motif domain containing 4B	55095	https://www.ncbi.nlm.nih.gov/gene/?term=55095
Q5SQ80	ANKRD20A2	ankyrin repeat domain 20 family member A2	441430	https://www.ncbi.nlm.nih.gov/gene/?term=441430
Q5T5D7	ZNF684	zinc finger protein 684	127396	https://www.ncbi.nlm.nih.gov/gene/?term=127396
Q5UIP0	RIF1	replication timing regulatory factor 1	55183	https://www.ncbi.nlm.nih.gov/gene/?term=55183
Q5VUA4	ZNF318	zinc finger protein 318	24149	https://www.ncbi.nlm.nih.gov/gene/?term=24149
Q5W111	SPRYD7	SPRY domain containing 7	57213	https://www.ncbi.nlm.nih.gov/gene/?term=57213
Q6NT89	TRNP1	TMF1-regulated nuclear protein 1	388610	https://www.ncbi.nlm.nih.gov/gene/?term=388610
Q6P3R8	NEK5	NIMA related kinase 5	341676	https://www.ncbi.nlm.nih.gov/gene/?term=341676
Q6P3X3	TTC27	tetratricopeptide repeat domain 27	55622	https://www.ncbi.nlm.nih.gov/gene/?term=55622
Q6PG37	ZNF790	zinc finger protein 790	388536	https://www.ncbi.nlm.nih.gov/gene/?term=388536
Q6T4R5	NHS	NHS actin remodeling regulator	4810	https://www.ncbi.nlm.nih.gov/gene/?term=4810
Q6UXM1	LRIG3	leucine rich repeats and immunoglobulin like domains 3	121227	https://www.ncbi.nlm.nih.gov/gene/?term=121227
Q6WRI0	IGSF10	immunoglobulin superfamily member 10	285313	https://www.ncbi.nlm.nih.gov/gene/?term=285313
Q6ZSZ6	TSHZ1	teashirt zinc finger homeobox 1	10194	https://www.ncbi.nlm.nih.gov/gene/?term=10194
Q7KZ85	SUPT6H	SPT6 homolog, histone chaperone	6830	https://www.ncbi.nlm.nih.gov/gene/?term=6830
Q7L5D6	GET4	golgi to ER traffic protein 4	51608	https://www.ncbi.nlm.nih.gov/gene/?term=51608
Q86SQ0	PHLDB2	pleckstrin homology like domain family B member 2	90102	https://www.ncbi.nlm.nih.gov/gene/?term=90102
Q86UL8	MAGI2	membrane associated guanylate kinase, WW and PDZ domain containing 2	9863	https://www.ncbi.nlm.nih.gov/gene/?term=9863
Q86V25	VASH2	vasohibin 2	79805	https://www.ncbi.nlm.nih.gov/gene/?term=79805
Q86VS8	HOOK3	hook microtubule tethering protein 3	84376	https://www.ncbi.nlm.nih.gov/gene/?term=84376
Q8IUC6	TICAM1	toll like receptor adaptor molecule 1	148022	https://www.ncbi.nlm.nih.gov/gene/?term=148022
Q8IVV2	LOXHD1	lipoxygenase homology domains 1	125336	https://www.ncbi.nlm.nih.gov/gene/?term=125336
Q8IW41	MAPKAPK5	mitogen-activated protein kinase-activated protein kinase 5	8550	https://www.ncbi.nlm.nih.gov/gene/?term=8550
Q8IWB6	TEX14	testis expressed 14, intercellular bridge forming factor	56155	https://www.ncbi.nlm.nih.gov/gene/?term=56155
Q8IWL8	STH	saitohin	246744	https://www.ncbi.nlm.nih.gov/gene/?term=246744
Q8IWR0	ZC3H7A	zinc finger CCCH-type containing 7A	29066	https://www.ncbi.nlm.nih.gov/gene/?term=29066
Q8IY33	MICALL2	MICAL like 2	79778	https://www.ncbi.nlm.nih.gov/gene/?term=79778
Q8IY50	SLC35F3	solute carrier family 35 member F3	148641	https://www.ncbi.nlm.nih.gov/gene/?term=148641
Q8IZQ8	MYOCD	myocardin	93649	https://www.ncbi.nlm.nih.gov/gene/?term=93649
Q8IZT6	ASPM	abnormal spindle microtubule assembly	259266	https://www.ncbi.nlm.nih.gov/gene/?term=259266
Q8N0X2	SPAG16	sperm associated antigen 16	79582	https://www.ncbi.nlm.nih.gov/gene/?term=79582
Q8N158	GPC2	glypican 2	221914	https://www.ncbi.nlm.nih.gov/gene/?term=221914
Q8N1K5	THEMIS	thymocyte selection associated	387357	https://www.ncbi.nlm.nih.gov/gene/?term=387357
Q8N2C7	UNC80	unc-80 homolog, NALCN channel complex subunit	285175	https://www.ncbi.nlm.nih.gov/gene/?term=285175
Q8N2R8	FAM43A	family with sequence similarity 43 member A	131583	https://www.ncbi.nlm.nih.gov/gene/?term=131583
Q8N884	CGAS	cyclic GMP-AMP synthase	115004	https://www.ncbi.nlm.nih.gov/gene/?term=115004
Q8N8D7	NKAIN3	sodium/potassium transporting ATPase interacting 3	286183	https://www.ncbi.nlm.nih.gov/gene/?term=286183
Q8NB42	ZNF527	zinc finger protein 527	84503	https://www.ncbi.nlm.nih.gov/gene/?term=84503
Q8NEP7	KLHDC9	kelch domain containing 9	126823	https://www.ncbi.nlm.nih.gov/gene/?term=126823
Q8NER1	TRPV1	transient receptor potential cation channel subfamily V member 1	7442	https://www.ncbi.nlm.nih.gov/gene/?term=7442
Q8NEY1	NAV1	neuron navigator 1	89796	https://www.ncbi.nlm.nih.gov/gene/?term=89796
Q8NG94	OR11H1	olfactory receptor family 11 subfamily H member 1	81061	https://www.ncbi.nlm.nih.gov/gene/?term=81061
Q8NHU3	SGMS2	sphingomyelin synthase 2	166929	https://www.ncbi.nlm.nih.gov/gene/?term=166929
Q8TAG6	VXN	vexin	254778	https://www.ncbi.nlm.nih.gov/gene/?term=254778
Q8TBZ2	MYCBPAP	MYCBP associated protein	84073	https://www.ncbi.nlm.nih.gov/gene/?term=84073
Q8TC76	FAM110B	family with sequence similarity 110 member B	90362	https://www.ncbi.nlm.nih.gov/gene/?term=90362
Q8TDD1	DDX54	DEAD-box helicase 54	79039	https://www.ncbi.nlm.nih.gov/gene/?term=79039
Q8TE54	SLC26A7	solute carrier family 26 member 7	115111	https://www.ncbi.nlm.nih.gov/gene/?term=115111
Q8TEV9	SMCR8	Smith-Magenis syndrome chromosome region, candidate 8	140775	https://www.ncbi.nlm.nih.gov/gene/?term=140775
Q8TF39	ZNF483	zinc finger protein 483	158399	https://www.ncbi.nlm.nih.gov/gene/?term=158399
Q92543	SNX19	sorting nexin 19	399979	https://www.ncbi.nlm.nih.gov/gene/?term=399979
Q92618	ZNF516	zinc finger protein 516	9658	https://www.ncbi.nlm.nih.gov/gene/?term=9658
Q92630	DYRK2	dual specificity tyrosine phosphorylation regulated kinase 2	8445	https://www.ncbi.nlm.nih.gov/gene/?term=8445
Q92750	TAF4B	TATA-box binding protein associated factor 4b	6875	https://www.ncbi.nlm.nih.gov/gene/?term=6875
Q92954	PRG4	proteoglycan 4	10216	https://www.ncbi.nlm.nih.gov/gene/?term=10216
Q96ER9	CCDC51	coiled-coil domain containing 51	79714	https://www.ncbi.nlm.nih.gov/gene/?term=79714
Q96HN2	AHCYL2	adenosylhomocysteinase like 2	23382	https://www.ncbi.nlm.nih.gov/gene/?term=23382
Q96KN7	RPGRIP1	RPGR interacting protein 1	57096	https://www.ncbi.nlm.nih.gov/gene/?term=57096
Q96L96	ALPK3	alpha kinase 3	57538	https://www.ncbi.nlm.nih.gov/gene/?term=57538
Q96LM5	C4orf45	chromosome 4 open reading frame 45	152940	https://www.ncbi.nlm.nih.gov/gene/?term=152940
Q96S79	RASL10B	RAS like family 10 member B	91608	https://www.ncbi.nlm.nih.gov/gene/?term=91608
Q96SI9	STRBP	spermatid perinuclear RNA binding protein	55342	https://www.ncbi.nlm.nih.gov/gene/?term=55342
Q99518	FMO2	flavin containing monooxygenase 2	2327	https://www.ncbi.nlm.nih.gov/gene/?term=2327
Q99594	TEAD3	TEA domain transcription factor 3	7005	https://www.ncbi.nlm.nih.gov/gene/?term=7005
Q9BSU3	NAA11	N(alpha)-acetyltransferase 11, NatA catalytic subunit	84779	https://www.ncbi.nlm.nih.gov/gene/?term=84779
Q9BUK6	MSTO1	misato mitochondrial distribution and morphology regulator 1	55154	https://www.ncbi.nlm.nih.gov/gene/?term=55154
Q9BV20	MRI1	methylthioribose-1-phosphate isomerase 1	84245	https://www.ncbi.nlm.nih.gov/gene/?term=84245
Q9BV79	MECR	mitochondrial trans-2-enoyl-CoA reductase	51102	https://www.ncbi.nlm.nih.gov/gene/?term=51102
Q9BVS5	TRMT61B	tRNA methyltransferase 61B	55006	https://www.ncbi.nlm.nih.gov/gene/?term=55006
Q9BW27	NUP85	nucleoporin 85	79902	https://www.ncbi.nlm.nih.gov/gene/?term=79902
Q9BXJ9	NAA15	N(alpha)-acetyltransferase 15, NatA auxiliary subunit	80155	https://www.ncbi.nlm.nih.gov/gene/?term=80155
Q9BXL7	CARD11	caspase recruitment domain family member 11	84433	https://www.ncbi.nlm.nih.gov/gene/?term=84433
Q9C0D6	FHDC1	FH2 domain containing 1	85462	https://www.ncbi.nlm.nih.gov/gene/?term=85462
Q9GZR1	SENP6	SUMO specific peptidase 6	26054	https://www.ncbi.nlm.nih.gov/gene/?term=26054
Q9H254	SPTBN4	spectrin beta, non-erythrocytic 4	57731	https://www.ncbi.nlm.nih.gov/gene/?term=57731
Q9H3D4	TP63	tumor protein p63	8626	https://www.ncbi.nlm.nih.gov/gene/?term=8626
Q9H7X3	ZNF696	zinc finger protein 696	79943	https://www.ncbi.nlm.nih.gov/gene/?term=79943
Q9H871	RMND5A	required for meiotic nuclear division 5 homolog A	64795	https://www.ncbi.nlm.nih.gov/gene/?term=64795
Q9H8N7	ZNF395	zinc finger protein 395	55893	https://www.ncbi.nlm.nih.gov/gene/?term=55893
Q9H9L3	ISG20L2	interferon stimulated exonuclease gene 20 like 2	81875	https://www.ncbi.nlm.nih.gov/gene/?term=81875
Q9HBH7	BEX1	brain expressed X-linked 1	55859	https://www.ncbi.nlm.nih.gov/gene/?term=55859
Q9HBL0	TNS1	tensin 1	7145	https://www.ncbi.nlm.nih.gov/gene/?term=7145
Q9NNW7	TXNRD2	thioredoxin reductase 2	10587	https://www.ncbi.nlm.nih.gov/gene/?term=10587
Q9NQX4	MYO5C	myosin VC	55930	https://www.ncbi.nlm.nih.gov/gene/?term=55930
Q9NS87	KIF15	kinesin family member 15	56992	https://www.ncbi.nlm.nih.gov/gene/?term=56992
Q9NSY0	NRBP2	nuclear receptor binding protein 2	340371	https://www.ncbi.nlm.nih.gov/gene/?term=340371
Q9NUY8	TBC1D23	TBC1 domain family member 23	55773	https://www.ncbi.nlm.nih.gov/gene/?term=55773
Q9NW08	POLR3B	RNA polymerase III subunit B	55703	https://www.ncbi.nlm.nih.gov/gene/?term=55703
Q9NWQ9	C14orf119	chromosome 14 open reading frame 119	55017	https://www.ncbi.nlm.nih.gov/gene/?term=55017
Q9NYW1	TAS2R9	taste 2 receptor member 9	50835	https://www.ncbi.nlm.nih.gov/gene/?term=50835
Q9NZM5	NOP53	NOP53 ribosome biogenesis factor	29997	https://www.ncbi.nlm.nih.gov/gene/?term=29997
Q9P0U3	SENP1	SUMO specific peptidase 1	29843	https://www.ncbi.nlm.nih.gov/gene/?term=29843
Q9UBC3	DNMT3B	DNA methyltransferase 3 beta	1789	https://www.ncbi.nlm.nih.gov/gene/?term=1789
Q9UHJ6	SHPK	sedoheptulokinase	23729	https://www.ncbi.nlm.nih.gov/gene/?term=23729
Q9UJV3	MID2	midline 2	11043	https://www.ncbi.nlm.nih.gov/gene/?term=11043
Q9ULL8	SHROOM4	shroom family member 4	57477	https://www.ncbi.nlm.nih.gov/gene/?term=57477
Q9UNU6	CYP8B1	cytochrome P450 family 8 subfamily B member 1	1582	https://www.ncbi.nlm.nih.gov/gene/?term=1582
Q9UNW8	GPR132	G protein-coupled receptor 132	29933	https://www.ncbi.nlm.nih.gov/gene/?term=29933
Q9UQE7	SMC3	structural maintenance of chromosomes 3	9126	https://www.ncbi.nlm.nih.gov/gene/?term=9126
Q9Y2H2	INPP5F	inositol polyphosphate-5-phosphatase F	22876	https://www.ncbi.nlm.nih.gov/gene/?term=22876
Q9Y5I1	PCDHA11	protocadherin alpha 11	56138	https://www.ncbi.nlm.nih.gov/gene/?term=56138
Q9Y673	ALG5	ALG5, dolichyl-phosphate beta-glucosyltransferase	29880	https://www.ncbi.nlm.nih.gov/gene/?term=29880

## Sheet: 8 UP
userId	geneSymbol	geneName	entrezgene	gLink
A6NLU5	VSTM2B	V-set and transmembrane domain containing 2B	342865	https://www.ncbi.nlm.nih.gov/gene/?term=342865
O00443	PIK3C2A	phosphatidylinositol-4-phosphate 3-kinase catalytic subunit type 2 alpha	5286	https://www.ncbi.nlm.nih.gov/gene/?term=5286
O14649	KCNK3	potassium two pore domain channel subfamily K member 3	3777	https://www.ncbi.nlm.nih.gov/gene/?term=3777
O14827	RASGRF2	Ras protein specific guanine nucleotide releasing factor 2	5924	https://www.ncbi.nlm.nih.gov/gene/?term=5924
O15479	MAGEB2	MAGE family member B2	4113	https://www.ncbi.nlm.nih.gov/gene/?term=4113
O43301	HSPA12A	heat shock protein family A (Hsp70) member 12A	259217	https://www.ncbi.nlm.nih.gov/gene/?term=259217
O43805	SSNA1	SS nuclear autoantigen 1	8636	https://www.ncbi.nlm.nih.gov/gene/?term=8636
O60284	ST18	ST18, C2H2C-type zinc finger	9705	https://www.ncbi.nlm.nih.gov/gene/?term=9705
O60346	PHLPP1	PH domain and leucine rich repeat protein phosphatase 1	23239	https://www.ncbi.nlm.nih.gov/gene/?term=23239
O60476	MAN1A2	mannosidase alpha class 1A member 2	10905	https://www.ncbi.nlm.nih.gov/gene/?term=10905
O60481	ZIC3	Zic family member 3	7547	https://www.ncbi.nlm.nih.gov/gene/?term=7547
O60487	MPZL2	myelin protein zero like 2	10205	https://www.ncbi.nlm.nih.gov/gene/?term=10205
O75113	N4BP1	NEDD4 binding protein 1	9683	https://www.ncbi.nlm.nih.gov/gene/?term=9683
O75348	ATP6V1G1	ATPase H+ transporting V1 subunit G1	9550	https://www.ncbi.nlm.nih.gov/gene/?term=9550
O75569	PRKRA	protein activator of interferon induced protein kinase EIF2AK2	8575	https://www.ncbi.nlm.nih.gov/gene/?term=8575
O95185	UNC5C	unc-5 netrin receptor C	8633	https://www.ncbi.nlm.nih.gov/gene/?term=8633
O95625	ZBTB11	zinc finger and BTB domain containing 11	27107	https://www.ncbi.nlm.nih.gov/gene/?term=27107
O96028	NSD2	nuclear receptor binding SET domain protein 2	7468	https://www.ncbi.nlm.nih.gov/gene/?term=7468
P11182	DBT	dihydrolipoamide branched chain transacylase E2	1629	https://www.ncbi.nlm.nih.gov/gene/?term=1629
P14868	DARS	aspartyl-tRNA synthetase	1615	https://www.ncbi.nlm.nih.gov/gene/?term=1615
P22105	TNXB	tenascin XB	7148	https://www.ncbi.nlm.nih.gov/gene/?term=7148
P23246	SFPQ	splicing factor proline and glutamine rich	6421	https://www.ncbi.nlm.nih.gov/gene/?term=6421
P31948	STIP1	stress induced phosphoprotein 1	10963	https://www.ncbi.nlm.nih.gov/gene/?term=10963
P41236	PPP1R2	protein phosphatase 1 regulatory inhibitor subunit 2	5504	https://www.ncbi.nlm.nih.gov/gene/?term=5504
P46531	NOTCH1	notch receptor 1	4851	https://www.ncbi.nlm.nih.gov/gene/?term=4851
P47898	HTR5A	5-hydroxytryptamine receptor 5A	3361	https://www.ncbi.nlm.nih.gov/gene/?term=3361
P48380	RFX3	regulatory factor X3	5991	https://www.ncbi.nlm.nih.gov/gene/?term=5991
P49848	TAF6	TATA-box binding protein associated factor 6	6878	https://www.ncbi.nlm.nih.gov/gene/?term=6878
P51589	CYP2J2	cytochrome P450 family 2 subfamily J member 2	1573	https://www.ncbi.nlm.nih.gov/gene/?term=1573
P51797	CLCN6	chloride voltage-gated channel 6	1185	https://www.ncbi.nlm.nih.gov/gene/?term=1185
P51797	NPPA-AS1	NPPA antisense RNA 1	100379251	https://www.ncbi.nlm.nih.gov/gene/?term=100379251
P51861	CDR1	cerebellar degeneration related protein 1	1038	https://www.ncbi.nlm.nih.gov/gene/?term=1038
P55058	PLTP	phospholipid transfer protein	5360	https://www.ncbi.nlm.nih.gov/gene/?term=5360
P57771	RGS8	regulator of G protein signaling 8	85397	https://www.ncbi.nlm.nih.gov/gene/?term=85397
P61026	RAB10	RAB10, member RAS oncogene family	10890	https://www.ncbi.nlm.nih.gov/gene/?term=10890
P78508	KCNJ10	potassium voltage-gated channel subfamily J member 10	3766	https://www.ncbi.nlm.nih.gov/gene/?term=3766
P98169	ZXDB	zinc finger X-linked duplicated B	158586	https://www.ncbi.nlm.nih.gov/gene/?term=158586
Q08499	PDE4D	phosphodiesterase 4D	5144	https://www.ncbi.nlm.nih.gov/gene/?term=5144
Q08999	RBL2	RB transcriptional corepressor like 2	5934	https://www.ncbi.nlm.nih.gov/gene/?term=5934
Q13310	PABPC4	poly(A) binding protein cytoplasmic 4	8761	https://www.ncbi.nlm.nih.gov/gene/?term=8761
Q13342	SP140	SP140 nuclear body protein	11262	https://www.ncbi.nlm.nih.gov/gene/?term=11262
Q14103	HNRNPD	heterogeneous nuclear ribonucleoprotein D	3184	https://www.ncbi.nlm.nih.gov/gene/?term=3184
Q14683	SMC1A	structural maintenance of chromosomes 1A	8243	https://www.ncbi.nlm.nih.gov/gene/?term=8243
Q14774	HLX	H2.0 like homeobox	3142	https://www.ncbi.nlm.nih.gov/gene/?term=3142
Q15435	PPP1R7	protein phosphatase 1 regulatory subunit 7	5510	https://www.ncbi.nlm.nih.gov/gene/?term=5510
Q15572	TAF1C	TATA-box binding protein associated factor, RNA polymerase I subunit C	9013	https://www.ncbi.nlm.nih.gov/gene/?term=9013
Q2NKQ1	SGSM1	small G protein signaling modulator 1	129049	https://www.ncbi.nlm.nih.gov/gene/?term=129049
Q494U1	PLEKHN1	pleckstrin homology domain containing N1	84069	https://www.ncbi.nlm.nih.gov/gene/?term=84069
Q5H9L2	TCEAL5	transcription elongation factor A like 5	340543	https://www.ncbi.nlm.nih.gov/gene/?term=340543
Q5SVZ6	ZMYM1	zinc finger MYM-type containing 1	79830	https://www.ncbi.nlm.nih.gov/gene/?term=79830
Q5TB30	DEPDC1	DEP domain containing 1	55635	https://www.ncbi.nlm.nih.gov/gene/?term=55635
Q5TEJ8	THEMIS2	thymocyte selection associated family member 2	9473	https://www.ncbi.nlm.nih.gov/gene/?term=9473
Q5VUG0	SFMBT2	Scm like with four mbt domains 2	57713	https://www.ncbi.nlm.nih.gov/gene/?term=57713
Q5VWG9	TAF3	TATA-box binding protein associated factor 3	83860	https://www.ncbi.nlm.nih.gov/gene/?term=83860
Q5W0A0	ERICH6B	glutamate rich 6B	220081	https://www.ncbi.nlm.nih.gov/gene/?term=220081
Q6NSJ0	MYORG	myogenesis regulating glycosidase (putative)	57462	https://www.ncbi.nlm.nih.gov/gene/?term=57462
Q6PJF5	RHBDF2	rhomboid 5 homolog 2	79651	https://www.ncbi.nlm.nih.gov/gene/?term=79651
Q6UWM9	UGT2A3	UDP glucuronosyltransferase family 2 member A3	79799	https://www.ncbi.nlm.nih.gov/gene/?term=79799
Q6ZMN7	PDZRN4	PDZ domain containing ring finger 4	29951	https://www.ncbi.nlm.nih.gov/gene/?term=29951
Q6ZN01	MAMSTR	MEF2 activating motif and SAP domain containing transcriptional regulator	284358	https://www.ncbi.nlm.nih.gov/gene/?term=284358
Q6ZRR7	LRRC9	leucine rich repeat containing 9	341883	https://www.ncbi.nlm.nih.gov/gene/?term=341883
Q6ZS82	RGS9BP	regulator of G protein signaling 9 binding protein	388531	https://www.ncbi.nlm.nih.gov/gene/?term=388531
Q6ZSJ8	C1orf122	chromosome 1 open reading frame 122	127687	https://www.ncbi.nlm.nih.gov/gene/?term=127687
Q709C8	VPS13C	vacuolar protein sorting 13 homolog C	54832	https://www.ncbi.nlm.nih.gov/gene/?term=54832
Q7LBE3	SLC26A9	solute carrier family 26 member 9	115019	https://www.ncbi.nlm.nih.gov/gene/?term=115019
Q7LGC8	CHST3	carbohydrate sulfotransferase 3	9469	https://www.ncbi.nlm.nih.gov/gene/?term=9469
Q7Z392	TRAPPC11	trafficking protein particle complex 11	60684	https://www.ncbi.nlm.nih.gov/gene/?term=60684
Q7Z3K3	POGZ	pogo transposable element derived with ZNF domain	23126	https://www.ncbi.nlm.nih.gov/gene/?term=23126
Q7Z5L0	VMO1	vitelline membrane outer layer 1 homolog	284013	https://www.ncbi.nlm.nih.gov/gene/?term=284013
Q86VX9	MON1A	MON1 homolog A, secretory trafficking associated	84315	https://www.ncbi.nlm.nih.gov/gene/?term=84315
Q86WI1	PKHD1L1	PKHD1 like 1	93035	https://www.ncbi.nlm.nih.gov/gene/?term=93035
Q8IWX5	SGPP2	sphingosine-1-phosphate phosphatase 2	130367	https://www.ncbi.nlm.nih.gov/gene/?term=130367
Q8IY17	PNPLA6	patatin like phospholipase domain containing 6	10908	https://www.ncbi.nlm.nih.gov/gene/?term=10908
Q8IZ52	CHPF	chondroitin polymerizing factor	79586	https://www.ncbi.nlm.nih.gov/gene/?term=79586
Q8IZU3	SYCP3	synaptonemal complex protein 3	50511	https://www.ncbi.nlm.nih.gov/gene/?term=50511
Q8N335	GPD1L	glycerol-3-phosphate dehydrogenase 1 like	23171	https://www.ncbi.nlm.nih.gov/gene/?term=23171
Q8N465	D2HGDH	D-2-hydroxyglutarate dehydrogenase	728294	https://www.ncbi.nlm.nih.gov/gene/?term=728294
Q8NBI6	XXYLT1	xyloside xylosyltransferase 1	152002	https://www.ncbi.nlm.nih.gov/gene/?term=152002
Q8NFC6	BOD1L1	biorientation of chromosomes in cell division 1 like 1	259282	https://www.ncbi.nlm.nih.gov/gene/?term=259282
Q8NG31	KNL1	kinetochore scaffold 1	57082	https://www.ncbi.nlm.nih.gov/gene/?term=57082
Q8NGC3	OR10G2	olfactory receptor family 10 subfamily G member 2	26534	https://www.ncbi.nlm.nih.gov/gene/?term=26534
Q8NHA4	OR2AE1	olfactory receptor family 2 subfamily AE member 1	81392	https://www.ncbi.nlm.nih.gov/gene/?term=81392
Q8TBC3	SHKBP1	SH3KBP1 binding protein 1	92799	https://www.ncbi.nlm.nih.gov/gene/?term=92799
Q8TDR4	TCP10L	t-complex 10 like	140290	https://www.ncbi.nlm.nih.gov/gene/?term=140290
Q8WUY8	NAT14	N-acetyltransferase 14 (putative)	57106	https://www.ncbi.nlm.nih.gov/gene/?term=57106
Q8WWQ2	HPSE2	heparanase 2 (inactive)	60495	https://www.ncbi.nlm.nih.gov/gene/?term=60495
Q92481	TFAP2B	transcription factor AP-2 beta	7021	https://www.ncbi.nlm.nih.gov/gene/?term=7021
Q96AX1	VPS33A	VPS33A, CORVET/HOPS core subunit	65082	https://www.ncbi.nlm.nih.gov/gene/?term=65082
Q96BJ3	AIDA	axin interactor, dorsalization associated	64853	https://www.ncbi.nlm.nih.gov/gene/?term=64853
Q96BM1	ANKRD9	ankyrin repeat domain 9	122416	https://www.ncbi.nlm.nih.gov/gene/?term=122416
Q96PE6	ZIM3	zinc finger imprinted 3	114026	https://www.ncbi.nlm.nih.gov/gene/?term=114026
Q96PJ5	FCRL4	Fc receptor like 4	83417	https://www.ncbi.nlm.nih.gov/gene/?term=83417
Q96QH2	PRAM1	PML-RARA regulated adaptor molecule 1	84106	https://www.ncbi.nlm.nih.gov/gene/?term=84106
Q99598	TSNAX	translin associated factor X	7257	https://www.ncbi.nlm.nih.gov/gene/?term=7257
Q99726	SLC30A3	solute carrier family 30 member 3	7781	https://www.ncbi.nlm.nih.gov/gene/?term=7781
Q99880	HIST1H2BL	histone cluster 1 H2B family member l	8340	https://www.ncbi.nlm.nih.gov/gene/?term=8340
Q9BXP5	SRRT	serrate, RNA effector molecule	51593	https://www.ncbi.nlm.nih.gov/gene/?term=51593
Q9BY89	KIAA1671	KIAA1671	85379	https://www.ncbi.nlm.nih.gov/gene/?term=85379
Q9C0B7	TANGO6	transport and golgi organization 6 homolog	79613	https://www.ncbi.nlm.nih.gov/gene/?term=79613
Q9H106	SIRPD	signal regulatory protein delta	128646	https://www.ncbi.nlm.nih.gov/gene/?term=128646
Q9H4A4	RNPEP	arginyl aminopeptidase	6051	https://www.ncbi.nlm.nih.gov/gene/?term=6051
Q9H5P4	PDZD7	PDZ domain containing 7	79955	https://www.ncbi.nlm.nih.gov/gene/?term=79955
Q9H9A6	LRRC40	leucine rich repeat containing 40	55631	https://www.ncbi.nlm.nih.gov/gene/?term=55631
Q9H9H5	MAP6D1	MAP6 domain containing 1	79929	https://www.ncbi.nlm.nih.gov/gene/?term=79929
Q9H9P2	CHODL	chondrolectin	140578	https://www.ncbi.nlm.nih.gov/gene/?term=140578
Q9NP85	NPHS2	NPHS2, podocin	7827	https://www.ncbi.nlm.nih.gov/gene/?term=7827
Q9NQ66	PLCB1	phospholipase C beta 1	23236	https://www.ncbi.nlm.nih.gov/gene/?term=23236
Q9NQ66	LOC105372522	uncharacterized LOC105372522	105372522	https://www.ncbi.nlm.nih.gov/gene/?term=105372522
Q9NSV4	DIAPH3	diaphanous related formin 3	81624	https://www.ncbi.nlm.nih.gov/gene/?term=81624
Q9NWS1	PARPBP	PARP1 binding protein	55010	https://www.ncbi.nlm.nih.gov/gene/?term=55010
Q9NXF1	TEX10	testis expressed 10	54881	https://www.ncbi.nlm.nih.gov/gene/?term=54881
Q9NY59	SMPD3	sphingomyelin phosphodiesterase 3	55512	https://www.ncbi.nlm.nih.gov/gene/?term=55512
Q9NYU2	UGGT1	UDP-glucose glycoprotein glucosyltransferase 1	56886	https://www.ncbi.nlm.nih.gov/gene/?term=56886
Q9NZ56	FMN2	formin 2	56776	https://www.ncbi.nlm.nih.gov/gene/?term=56776
Q9P219	CCDC88C	coiled-coil domain containing 88C	440193	https://www.ncbi.nlm.nih.gov/gene/?term=440193
Q9UBN4	TRPC4	transient receptor potential cation channel subfamily C member 4	7223	https://www.ncbi.nlm.nih.gov/gene/?term=7223
Q9UFV1	TBC1D29P	TBC1 domain family member 29, pseudogene	26083	https://www.ncbi.nlm.nih.gov/gene/?term=26083
Q9UGR2	ZC3H7B	zinc finger CCCH-type containing 7B	23264	https://www.ncbi.nlm.nih.gov/gene/?term=23264
Q9UK61	TASOR	transcription activation suppressor	23272	https://www.ncbi.nlm.nih.gov/gene/?term=23272
Q9UM01	SLC7A7	solute carrier family 7 member 7	9056	https://www.ncbi.nlm.nih.gov/gene/?term=9056
Q9UM82	SPATA2	spermatogenesis associated 2	9825	https://www.ncbi.nlm.nih.gov/gene/?term=9825
Q9Y2A7	NCKAP1	NCK associated protein 1	10787	https://www.ncbi.nlm.nih.gov/gene/?term=10787
Q9Y2K2	SIK3	SIK family kinase 3	23387	https://www.ncbi.nlm.nih.gov/gene/?term=23387
Q9Y3Y4	PYGO1	pygopus family PHD finger 1	26108	https://www.ncbi.nlm.nih.gov/gene/?term=26108
Q9Y4F4	TOGARAM1	TOG array regulator of axonemal microtubules 1	23116	https://www.ncbi.nlm.nih.gov/gene/?term=23116

## Sheet: 24 Down
userId	geneSymbol	geneName	entrezgene	gLink
A0A0U1RQE8	GLYATL1B	glycine-N-acyltransferase like 1B	100287520	https://www.ncbi.nlm.nih.gov/gene/?term=100287520
A0A1B0GTL2	C20orf204	chromosome 20 open reading frame 204	284739	https://www.ncbi.nlm.nih.gov/gene/?term=284739
A6NGY5	OR51F1	olfactory receptor family 51 subfamily F member 1 (gene/pseudogene)	256892	https://www.ncbi.nlm.nih.gov/gene/?term=256892
A6PVC2	TTLL8	tubulin tyrosine ligase like 8	164714	https://www.ncbi.nlm.nih.gov/gene/?term=164714
O00291	HIP1	huntingtin interacting protein 1	3092	https://www.ncbi.nlm.nih.gov/gene/?term=3092
O14862	AIM2	absent in melanoma 2	9447	https://www.ncbi.nlm.nih.gov/gene/?term=9447
O15021	MAST4	microtubule associated serine/threonine kinase family member 4	375449	https://www.ncbi.nlm.nih.gov/gene/?term=375449
O15042	U2SURP	U2 snRNP associated SURP domain containing	23350	https://www.ncbi.nlm.nih.gov/gene/?term=23350
O15480	MAGEB3	MAGE family member B3	4114	https://www.ncbi.nlm.nih.gov/gene/?term=4114
O43520	ATP8B1	ATPase phospholipid transporting 8B1	5205	https://www.ncbi.nlm.nih.gov/gene/?term=5205
O43933	PEX1	peroxisomal biogenesis factor 1	5189	https://www.ncbi.nlm.nih.gov/gene/?term=5189
O60476	MAN1A2	mannosidase alpha class 1A member 2	10905	https://www.ncbi.nlm.nih.gov/gene/?term=10905
O75081	CBFA2T3	CBFA2/RUNX1 translocation partner 3	863	https://www.ncbi.nlm.nih.gov/gene/?term=863
O75170	PPP6R2	protein phosphatase 6 regulatory subunit 2	9701	https://www.ncbi.nlm.nih.gov/gene/?term=9701
O75506	HSBP1	heat shock factor binding protein 1	3281	https://www.ncbi.nlm.nih.gov/gene/?term=3281
O75526	RBMXL2	RBMX like 2	27288	https://www.ncbi.nlm.nih.gov/gene/?term=27288
O75781	PALM	paralemmin	5064	https://www.ncbi.nlm.nih.gov/gene/?term=5064
O95153	TSPOAP1	TSPO associated protein 1	9256	https://www.ncbi.nlm.nih.gov/gene/?term=9256
O95248	SBF1	SET binding factor 1	6305	https://www.ncbi.nlm.nih.gov/gene/?term=6305
O95359	TACC2	transforming acidic coiled-coil containing protein 2	10579	https://www.ncbi.nlm.nih.gov/gene/?term=10579
O95918	OR2H2	olfactory receptor family 2 subfamily H member 2	7932	https://www.ncbi.nlm.nih.gov/gene/?term=7932
P04150	NR3C1	nuclear receptor subfamily 3 group C member 1	2908	https://www.ncbi.nlm.nih.gov/gene/?term=2908
P05023	ATP1A1	ATPase Na+/K+ transporting subunit alpha 1	476	https://www.ncbi.nlm.nih.gov/gene/?term=476
P07437	TUBB	tubulin beta class I	203068	https://www.ncbi.nlm.nih.gov/gene/?term=203068
P08727	KRT19	keratin 19	3880	https://www.ncbi.nlm.nih.gov/gene/?term=3880
P09012	SNRPA	small nuclear ribonucleoprotein polypeptide A	6626	https://www.ncbi.nlm.nih.gov/gene/?term=6626
P09529	INHBB	inhibin subunit beta B	3625	https://www.ncbi.nlm.nih.gov/gene/?term=3625
P11055	MYH3	myosin heavy chain 3	4621	https://www.ncbi.nlm.nih.gov/gene/?term=4621
P16234	PDGFRA	platelet derived growth factor receptor alpha	5156	https://www.ncbi.nlm.nih.gov/gene/?term=5156
P23246	SFPQ	splicing factor proline and glutamine rich	6421	https://www.ncbi.nlm.nih.gov/gene/?term=6421
P35125	USP6	ubiquitin specific peptidase 6	9098	https://www.ncbi.nlm.nih.gov/gene/?term=9098
P35499	SCN4A	sodium voltage-gated channel alpha subunit 4	6329	https://www.ncbi.nlm.nih.gov/gene/?term=6329
P35590	TIE1	tyrosine kinase with immunoglobulin like and EGF like domains 1	7075	https://www.ncbi.nlm.nih.gov/gene/?term=7075
P37840	SNCA	synuclein alpha	6622	https://www.ncbi.nlm.nih.gov/gene/?term=6622
P42167	TMPO	thymopoietin	7112	https://www.ncbi.nlm.nih.gov/gene/?term=7112
P43357	MAGEA3	MAGE family member A3	4102	https://www.ncbi.nlm.nih.gov/gene/?term=4102
P49588	AARS	alanyl-tRNA synthetase	16	https://www.ncbi.nlm.nih.gov/gene/?term=16
P53794	SLC5A3	solute carrier family 5 member 3	6526	https://www.ncbi.nlm.nih.gov/gene/?term=6526
P53814	SMTN	smoothelin	6525	https://www.ncbi.nlm.nih.gov/gene/?term=6525
P55157	MTTP	microsomal triglyceride transfer protein	4547	https://www.ncbi.nlm.nih.gov/gene/?term=4547
P55316	FOXG1	forkhead box G1	2290	https://www.ncbi.nlm.nih.gov/gene/?term=2290
P61586	RHOA	ras homolog family member A	387	https://www.ncbi.nlm.nih.gov/gene/?term=387
P61758	VBP1	VHL binding protein 1	7411	https://www.ncbi.nlm.nih.gov/gene/?term=7411
P62857	RPS28	ribosomal protein S28	6234	https://www.ncbi.nlm.nih.gov/gene/?term=6234
P78563	ADARB1	adenosine deaminase, RNA specific B1	104	https://www.ncbi.nlm.nih.gov/gene/?term=104
P82930	MRPS34	mitochondrial ribosomal protein S34	65993	https://www.ncbi.nlm.nih.gov/gene/?term=65993
P83369	LSM11	LSM11, U7 small nuclear RNA associated	134353	https://www.ncbi.nlm.nih.gov/gene/?term=134353
P98169	ZXDB	zinc finger X-linked duplicated B	158586	https://www.ncbi.nlm.nih.gov/gene/?term=158586
Q01968	OCRL	OCRL, inositol polyphosphate-5-phosphatase	4952	https://www.ncbi.nlm.nih.gov/gene/?term=4952
Q02742	GCNT1	glucosaminyl (N-acetyl) transferase 1	2650	https://www.ncbi.nlm.nih.gov/gene/?term=2650
Q03252	LMNB2	lamin B2	84823	https://www.ncbi.nlm.nih.gov/gene/?term=84823
Q05516	ZBTB16	zinc finger and BTB domain containing 16	7704	https://www.ncbi.nlm.nih.gov/gene/?term=7704
Q08AE8	SPIRE1	spire type actin nucleation factor 1	56907	https://www.ncbi.nlm.nih.gov/gene/?term=56907
Q12792	TWF1	twinfilin actin binding protein 1	5756	https://www.ncbi.nlm.nih.gov/gene/?term=5756
Q12931	TRAP1	TNF receptor associated protein 1	10131	https://www.ncbi.nlm.nih.gov/gene/?term=10131
Q12965	MYO1E	myosin IE	4643	https://www.ncbi.nlm.nih.gov/gene/?term=4643
Q13395	TARBP1	TAR (HIV-1) RNA binding protein 1	6894	https://www.ncbi.nlm.nih.gov/gene/?term=6894
Q13796	SHROOM2	shroom family member 2	357	https://www.ncbi.nlm.nih.gov/gene/?term=357
Q14008	CKAP5	cytoskeleton associated protein 5	9793	https://www.ncbi.nlm.nih.gov/gene/?term=9793
Q14696	MESD	mesoderm development LRP chaperone	23184	https://www.ncbi.nlm.nih.gov/gene/?term=23184
Q149N8	SHPRH	SNF2 histone linker PHD RING helicase	257218	https://www.ncbi.nlm.nih.gov/gene/?term=257218
Q16619	CTF1	cardiotrophin 1	1489	https://www.ncbi.nlm.nih.gov/gene/?term=1489
Q16795	NDUFA9	NADH:ubiquinone oxidoreductase subunit A9	4704	https://www.ncbi.nlm.nih.gov/gene/?term=4704
Q1RMZ1	BMT2	base methyltransferase of 25S rRNA 2 homolog	154743	https://www.ncbi.nlm.nih.gov/gene/?term=154743
Q53HC0	CCDC92	coiled-coil domain containing 92	80212	https://www.ncbi.nlm.nih.gov/gene/?term=80212
Q5KU26	COLEC12	collectin subfamily member 12	81035	https://www.ncbi.nlm.nih.gov/gene/?term=81035
Q5TEJ8	THEMIS2	thymocyte selection associated family member 2	9473	https://www.ncbi.nlm.nih.gov/gene/?term=9473
Q5U623	ATF7IP2	activating transcription factor 7 interacting protein 2	80063	https://www.ncbi.nlm.nih.gov/gene/?term=80063
Q5UIP0	RIF1	replication timing regulatory factor 1	55183	https://www.ncbi.nlm.nih.gov/gene/?term=55183
Q5VWN6	TASOR2	transcription activation suppressor family member 2	54906	https://www.ncbi.nlm.nih.gov/gene/?term=54906
Q68BL7	OLFML2A	olfactomedin like 2A	169611	https://www.ncbi.nlm.nih.gov/gene/?term=169611
Q68DV7	RNF43	ring finger protein 43	54894	https://www.ncbi.nlm.nih.gov/gene/?term=54894
Q6NT04	TIGD7	tigger transposable element derived 7	91151	https://www.ncbi.nlm.nih.gov/gene/?term=91151
Q6P3X3	TTC27	tetratricopeptide repeat domain 27	55622	https://www.ncbi.nlm.nih.gov/gene/?term=55622
Q6PJF5	RHBDF2	rhomboid 5 homolog 2	79651	https://www.ncbi.nlm.nih.gov/gene/?term=79651
Q6UVK1	CSPG4	chondroitin sulfate proteoglycan 4	1464	https://www.ncbi.nlm.nih.gov/gene/?term=1464
Q6UXM1	LRIG3	leucine rich repeats and immunoglobulin like domains 3	121227	https://www.ncbi.nlm.nih.gov/gene/?term=121227
Q6ZN01	MAMSTR	MEF2 activating motif and SAP domain containing transcriptional regulator	284358	https://www.ncbi.nlm.nih.gov/gene/?term=284358
Q6ZN06	ZNF813	zinc finger protein 813	126017	https://www.ncbi.nlm.nih.gov/gene/?term=126017
Q6ZN11	ZNF793	NA	390927	https://www.ncbi.nlm.nih.gov/gene/?term=390927
Q7Z6P3	RAB44	RAB44, member RAS oncogene family	401258	https://www.ncbi.nlm.nih.gov/gene/?term=401258
Q7Z7A4	PXK	PX domain containing serine/threonine kinase like	54899	https://www.ncbi.nlm.nih.gov/gene/?term=54899
Q86SG2	ANKRD23	ankyrin repeat domain 23	200539	https://www.ncbi.nlm.nih.gov/gene/?term=200539
Q86UL8	MAGI2	membrane associated guanylate kinase, WW and PDZ domain containing 2	9863	https://www.ncbi.nlm.nih.gov/gene/?term=9863
Q86VP3	PACS2	phosphofurin acidic cluster sorting protein 2	23241	https://www.ncbi.nlm.nih.gov/gene/?term=23241
Q86VS8	HOOK3	hook microtubule tethering protein 3	84376	https://www.ncbi.nlm.nih.gov/gene/?term=84376
Q8IWN7	RP1L1	RP1 like 1	94137	https://www.ncbi.nlm.nih.gov/gene/?term=94137
Q8IWU6	SULF1	sulfatase 1	23213	https://www.ncbi.nlm.nih.gov/gene/?term=23213
Q8IY85	EFCAB13	EF-hand calcium binding domain 13	124989	https://www.ncbi.nlm.nih.gov/gene/?term=124989
Q8IZQ8	MYOCD	myocardin	93649	https://www.ncbi.nlm.nih.gov/gene/?term=93649
Q8N1K5	THEMIS	thymocyte selection associated	387357	https://www.ncbi.nlm.nih.gov/gene/?term=387357
Q8N2R8	FAM43A	family with sequence similarity 43 member A	131583	https://www.ncbi.nlm.nih.gov/gene/?term=131583
Q8N2U0	TMEM256	transmembrane protein 256	254863	https://www.ncbi.nlm.nih.gov/gene/?term=254863
Q8N2Y8	RUSC2	RUN and SH3 domain containing 2	9853	https://www.ncbi.nlm.nih.gov/gene/?term=9853
Q8N7J2	AMER2	APC membrane recruitment protein 2	219287	https://www.ncbi.nlm.nih.gov/gene/?term=219287
Q8N7M2	ZNF283	zinc finger protein 283	284349	https://www.ncbi.nlm.nih.gov/gene/?term=284349
Q8N9L1	ZIC4	Zic family member 4	84107	https://www.ncbi.nlm.nih.gov/gene/?term=84107
Q8N9Y4	FAM181A	family with sequence similarity 181 member A	90050	https://www.ncbi.nlm.nih.gov/gene/?term=90050
Q8NA70	FAM47B	family with sequence similarity 47 member B	170062	https://www.ncbi.nlm.nih.gov/gene/?term=170062
Q8ND04	SMG8	SMG8, nonsense mediated mRNA decay factor	55181	https://www.ncbi.nlm.nih.gov/gene/?term=55181
Q8NDG6	TDRD9	tudor domain containing 9	122402	https://www.ncbi.nlm.nih.gov/gene/?term=122402
Q8NDH6	ICA1L	islet cell autoantigen 1 like	130026	https://www.ncbi.nlm.nih.gov/gene/?term=130026
Q8NHA4	OR2AE1	olfactory receptor family 2 subfamily AE member 1	81392	https://www.ncbi.nlm.nih.gov/gene/?term=81392
Q8NHS4	CLHC1	clathrin heavy chain linker domain containing 1	130162	https://www.ncbi.nlm.nih.gov/gene/?term=130162
Q8NI17	IL31RA	interleukin 31 receptor A	133396	https://www.ncbi.nlm.nih.gov/gene/?term=133396
Q8TC76	FAM110B	family with sequence similarity 110 member B	90362	https://www.ncbi.nlm.nih.gov/gene/?term=90362
Q8TDR4	TCP10L	t-complex 10 like	140290	https://www.ncbi.nlm.nih.gov/gene/?term=140290
Q8TF50	ZNF526	zinc finger protein 526	116115	https://www.ncbi.nlm.nih.gov/gene/?term=116115
Q8WTV0	SCARB1	scavenger receptor class B member 1	949	https://www.ncbi.nlm.nih.gov/gene/?term=949
Q8WUA4	GTF3C2	general transcription factor IIIC subunit 2	2976	https://www.ncbi.nlm.nih.gov/gene/?term=2976
Q8WXH0	SYNE2	spectrin repeat containing nuclear envelope protein 2	23224	https://www.ncbi.nlm.nih.gov/gene/?term=23224
Q92526	CCT6B	chaperonin containing TCP1 subunit 6B	10693	https://www.ncbi.nlm.nih.gov/gene/?term=10693
Q93008	USP9X	ubiquitin specific peptidase 9 X-linked	8239	https://www.ncbi.nlm.nih.gov/gene/?term=8239
Q93091	RNASE6	ribonuclease A family member k6	6039	https://www.ncbi.nlm.nih.gov/gene/?term=6039
Q96BR1	SGK3	serum/glucocorticoid regulated kinase family member 3	23678	https://www.ncbi.nlm.nih.gov/gene/?term=23678
Q96BR1	C8orf44-SGK3	C8orf44-SGK3 readthrough	100533105	https://www.ncbi.nlm.nih.gov/gene/?term=100533105
Q96DN5	TBC1D31	TBC1 domain family member 31	93594	https://www.ncbi.nlm.nih.gov/gene/?term=93594
Q96DN6	MBD6	methyl-CpG binding domain protein 6	114785	https://www.ncbi.nlm.nih.gov/gene/?term=114785
Q96ER9	CCDC51	coiled-coil domain containing 51	79714	https://www.ncbi.nlm.nih.gov/gene/?term=79714
Q96JH8	RADIL	Rap associating with DIL domain	55698	https://www.ncbi.nlm.nih.gov/gene/?term=55698
Q96K83	ZNF521	zinc finger protein 521	25925	https://www.ncbi.nlm.nih.gov/gene/?term=25925
Q96KM6	ZNF512B	zinc finger protein 512B	57473	https://www.ncbi.nlm.nih.gov/gene/?term=57473
Q96KN4	FAM84A	family with sequence similarity 84 member A	151354	https://www.ncbi.nlm.nih.gov/gene/?term=151354
Q96L91	EP400	E1A binding protein p400	57634	https://www.ncbi.nlm.nih.gov/gene/?term=57634
Q96MV8	ZDHHC15	zinc finger DHHC-type containing 15	158866	https://www.ncbi.nlm.nih.gov/gene/?term=158866
Q96QD9	FYTTD1	forty-two-three domain containing 1	84248	https://www.ncbi.nlm.nih.gov/gene/?term=84248
Q96RL1	UIMC1	ubiquitin interaction motif containing 1	51720	https://www.ncbi.nlm.nih.gov/gene/?term=51720
Q96RR1	TWNK	twinkle mtDNA helicase	56652	https://www.ncbi.nlm.nih.gov/gene/?term=56652
Q99518	FMO2	flavin containing monooxygenase 2	2327	https://www.ncbi.nlm.nih.gov/gene/?term=2327
Q9BPW8	NIPSNAP1	nipsnap homolog 1	8508	https://www.ncbi.nlm.nih.gov/gene/?term=8508
Q9BRA2	TXNDC17	thioredoxin domain containing 17	84817	https://www.ncbi.nlm.nih.gov/gene/?term=84817
Q9BRP4	PAAF1	proteasomal ATPase associated factor 1	80227	https://www.ncbi.nlm.nih.gov/gene/?term=80227
Q9BRQ6	CHCHD6	coiled-coil-helix-coiled-coil-helix domain containing 6	84303	https://www.ncbi.nlm.nih.gov/gene/?term=84303
Q9BUK6	MSTO1	misato mitochondrial distribution and morphology regulator 1	55154	https://www.ncbi.nlm.nih.gov/gene/?term=55154
Q9BX97	PLVAP	plasmalemma vesicle associated protein	83483	https://www.ncbi.nlm.nih.gov/gene/?term=83483
Q9H015	SLC22A4	solute carrier family 22 member 4	6583	https://www.ncbi.nlm.nih.gov/gene/?term=6583
Q9H254	SPTBN4	spectrin beta, non-erythrocytic 4	57731	https://www.ncbi.nlm.nih.gov/gene/?term=57731
Q9H3H1	TRIT1	tRNA isopentenyltransferase 1	54802	https://www.ncbi.nlm.nih.gov/gene/?term=54802
Q9H4A4	RNPEP	arginyl aminopeptidase	6051	https://www.ncbi.nlm.nih.gov/gene/?term=6051
Q9H4L5	OSBPL3	oxysterol binding protein like 3	26031	https://www.ncbi.nlm.nih.gov/gene/?term=26031
Q9H5I5	PIEZO2	piezo type mechanosensitive ion channel component 2	63895	https://www.ncbi.nlm.nih.gov/gene/?term=63895
Q9H9P2	CHODL	chondrolectin	140578	https://www.ncbi.nlm.nih.gov/gene/?term=140578
Q9HAT8	PELI2	pellino E3 ubiquitin protein ligase family member 2	57161	https://www.ncbi.nlm.nih.gov/gene/?term=57161
Q9HD34	LYRM4	LYR motif containing 4	57128	https://www.ncbi.nlm.nih.gov/gene/?term=57128
Q9NNW5	WDR6	WD repeat domain 6	11180	https://www.ncbi.nlm.nih.gov/gene/?term=11180
Q9NQX1	PRDM5	PR/SET domain 5	11107	https://www.ncbi.nlm.nih.gov/gene/?term=11107
Q9NS87	KIF15	kinesin family member 15	56992	https://www.ncbi.nlm.nih.gov/gene/?term=56992
Q9NSV4	DIAPH3	diaphanous related formin 3	81624	https://www.ncbi.nlm.nih.gov/gene/?term=81624
Q9NW13	RBM28	RNA binding motif protein 28	55131	https://www.ncbi.nlm.nih.gov/gene/?term=55131
Q9NWQ9	C14orf119	chromosome 14 open reading frame 119	55017	https://www.ncbi.nlm.nih.gov/gene/?term=55017
Q9NZM5	NOP53	NOP53 ribosome biogenesis factor	29997	https://www.ncbi.nlm.nih.gov/gene/?term=29997
Q9UHB4	NDOR1	NADPH dependent diflavin oxidoreductase 1	27158	https://www.ncbi.nlm.nih.gov/gene/?term=27158
Q9UI95	MAD2L2	mitotic arrest deficient 2 like 2	10459	https://www.ncbi.nlm.nih.gov/gene/?term=10459
Q9UJV3	MID2	midline 2	11043	https://www.ncbi.nlm.nih.gov/gene/?term=11043
Q9UK10	ZNF225	zinc finger protein 225	7768	https://www.ncbi.nlm.nih.gov/gene/?term=7768
Q9UKC9	FBXL2	F-box and leucine rich repeat protein 2	25827	https://www.ncbi.nlm.nih.gov/gene/?term=25827
Q9ULL8	SHROOM4	shroom family member 4	57477	https://www.ncbi.nlm.nih.gov/gene/?term=57477
Q9ULQ1	TPCN1	two pore segment channel 1	53373	https://www.ncbi.nlm.nih.gov/gene/?term=53373
Q9UMS6	SYNPO2	synaptopodin 2	171024	https://www.ncbi.nlm.nih.gov/gene/?term=171024
Q9UP52	TFR2	transferrin receptor 2	7036	https://www.ncbi.nlm.nih.gov/gene/?term=7036
Q9UPS6	SETD1B	SET domain containing 1B, histone lysine methyltransferase	23067	https://www.ncbi.nlm.nih.gov/gene/?term=23067
Q9UPT8	ZC3H4	zinc finger CCCH-type containing 4	23211	https://www.ncbi.nlm.nih.gov/gene/?term=23211
Q9UPZ6	THSD7A	thrombospondin type 1 domain containing 7A	221981	https://www.ncbi.nlm.nih.gov/gene/?term=221981
Q9UQ35	SRRM2	serine/arginine repetitive matrix 2	23524	https://www.ncbi.nlm.nih.gov/gene/?term=23524
Q9Y236	OSGIN2	oxidative stress induced growth inhibitor family member 2	734	https://www.ncbi.nlm.nih.gov/gene/?term=734
Q9Y2B5	VPS9D1	VPS9 domain containing 1	9605	https://www.ncbi.nlm.nih.gov/gene/?term=9605
Q9Y2H2	INPP5F	inositol polyphosphate-5-phosphatase F	22876	https://www.ncbi.nlm.nih.gov/gene/?term=22876
Q9Y3Y4	PYGO1	pygopus family PHD finger 1	26108	https://www.ncbi.nlm.nih.gov/gene/?term=26108
Q9Y4G8	RAPGEF2	Rap guanine nucleotide exchange factor 2	9693	https://www.ncbi.nlm.nih.gov/gene/?term=9693
Q9Y619	SLC25A15	solute carrier family 25 member 15	10166	https://www.ncbi.nlm.nih.gov/gene/?term=10166

## Sheet: 24 UP
userId	geneSymbol	geneName	entrezgene	gLink
A6H8M9	CDHR4	cadherin related family member 4	389118	https://www.ncbi.nlm.nih.gov/gene/?term=389118
A6NNF4	ZNF726	zinc finger protein 726	730087	https://www.ncbi.nlm.nih.gov/gene/?term=730087
D6RIA3	C4orf54	chromosome 4 open reading frame 54	285556	https://www.ncbi.nlm.nih.gov/gene/?term=285556
O00160	MYO1F	myosin IF	4542	https://www.ncbi.nlm.nih.gov/gene/?term=4542
O00287	RFXAP	regulatory factor X associated protein	5994	https://www.ncbi.nlm.nih.gov/gene/?term=5994
O00746	NME4	NME/NM23 nucleoside diphosphate kinase 4	4833	https://www.ncbi.nlm.nih.gov/gene/?term=4833
O14777	NDC80	NDC80, kinetochore complex component	10403	https://www.ncbi.nlm.nih.gov/gene/?term=10403
O14939	PLD2	phospholipase D2	5338	https://www.ncbi.nlm.nih.gov/gene/?term=5338
O15072	ADAMTS3	ADAM metallopeptidase with thrombospondin type 1 motif 3	9508	https://www.ncbi.nlm.nih.gov/gene/?term=9508
O43252	PAPSS1	3'-phosphoadenosine 5'-phosphosulfate synthase 1	9061	https://www.ncbi.nlm.nih.gov/gene/?term=9061
O60231	DHX16	DEAH-box helicase 16	8449	https://www.ncbi.nlm.nih.gov/gene/?term=8449
O75970	MPDZ	multiple PDZ domain crumbs cell polarity complex component	8777	https://www.ncbi.nlm.nih.gov/gene/?term=8777
O94782	USP1	ubiquitin specific peptidase 1	7398	https://www.ncbi.nlm.nih.gov/gene/?term=7398
O94986	CEP152	centrosomal protein 152	22995	https://www.ncbi.nlm.nih.gov/gene/?term=22995
O95171	SCEL	sciellin	8796	https://www.ncbi.nlm.nih.gov/gene/?term=8796
O95229	ZWINT	ZW10 interacting kinetochore protein	11130	https://www.ncbi.nlm.nih.gov/gene/?term=11130
O96013	PAK4	p21 (RAC1) activated kinase 4	10298	https://www.ncbi.nlm.nih.gov/gene/?term=10298
P0C7M3	SFTA3	surfactant associated 3	253970	https://www.ncbi.nlm.nih.gov/gene/?term=253970
P11142	HSPA8	heat shock protein family A (Hsp70) member 8	3312	https://www.ncbi.nlm.nih.gov/gene/?term=3312
P11277	SPTB	spectrin beta, erythrocytic	6710	https://www.ncbi.nlm.nih.gov/gene/?term=6710
P20749	BCL3	BCL3, transcription coactivator	602	https://www.ncbi.nlm.nih.gov/gene/?term=602
P21359	NF1	neurofibromin 1	4763	https://www.ncbi.nlm.nih.gov/gene/?term=4763
P22087	FBL	fibrillarin	2091	https://www.ncbi.nlm.nih.gov/gene/?term=2091
P27105	STOM	stomatin	2040	https://www.ncbi.nlm.nih.gov/gene/?term=2040
P29401	TKT	transketolase	7086	https://www.ncbi.nlm.nih.gov/gene/?term=7086
P31948	STIP1	stress induced phosphoprotein 1	10963	https://www.ncbi.nlm.nih.gov/gene/?term=10963
P47712	PLA2G4A	phospholipase A2 group IVA	5321	https://www.ncbi.nlm.nih.gov/gene/?term=5321
P48594	SERPINB4	serpin family B member 4	6318	https://www.ncbi.nlm.nih.gov/gene/?term=6318
P48668	KRT6C	keratin 6C	286887	https://www.ncbi.nlm.nih.gov/gene/?term=286887
P49848	TAF6	TATA-box binding protein associated factor 6	6878	https://www.ncbi.nlm.nih.gov/gene/?term=6878
P50993	ATP1A2	ATPase Na+/K+ transporting subunit alpha 2	477	https://www.ncbi.nlm.nih.gov/gene/?term=477
P52849	NDST2	N-deacetylase and N-sulfotransferase 2	8509	https://www.ncbi.nlm.nih.gov/gene/?term=8509
P57088	TMEM33	transmembrane protein 33	55161	https://www.ncbi.nlm.nih.gov/gene/?term=55161
P58658	EVA1C	eva-1 homolog C	59271	https://www.ncbi.nlm.nih.gov/gene/?term=59271
P63165	SUMO1	small ubiquitin-like modifier 1	7341	https://www.ncbi.nlm.nih.gov/gene/?term=7341
P78508	KCNJ10	potassium voltage-gated channel subfamily J member 10	3766	https://www.ncbi.nlm.nih.gov/gene/?term=3766
Q02543	RPL18A	ribosomal protein L18a	6142	https://www.ncbi.nlm.nih.gov/gene/?term=6142
Q04837	SSBP1	single stranded DNA binding protein 1	6742	https://www.ncbi.nlm.nih.gov/gene/?term=6742
Q04912	MST1R	macrophage stimulating 1 receptor	4486	https://www.ncbi.nlm.nih.gov/gene/?term=4486
Q11203	ST3GAL3	ST3 beta-galactoside alpha-2,3-sialyltransferase 3	6487	https://www.ncbi.nlm.nih.gov/gene/?term=6487
Q13438	OS9	OS9, endoplasmic reticulum lectin	10956	https://www.ncbi.nlm.nih.gov/gene/?term=10956
Q14119	VEZF1	vascular endothelial zinc finger 1	7716	https://www.ncbi.nlm.nih.gov/gene/?term=7716
Q14331	FRG1	FSHD region gene 1	2483	https://www.ncbi.nlm.nih.gov/gene/?term=2483
Q14774	HLX	H2.0 like homeobox	3142	https://www.ncbi.nlm.nih.gov/gene/?term=3142
Q14789	GOLGB1	golgin B1	2804	https://www.ncbi.nlm.nih.gov/gene/?term=2804
Q15435	PPP1R7	protein phosphatase 1 regulatory subunit 7	5510	https://www.ncbi.nlm.nih.gov/gene/?term=5510
Q15572	TAF1C	TATA-box binding protein associated factor, RNA polymerase I subunit C	9013	https://www.ncbi.nlm.nih.gov/gene/?term=9013
Q16849	PTPRN	protein tyrosine phosphatase, receptor type N	5798	https://www.ncbi.nlm.nih.gov/gene/?term=5798
Q29983	MICA	MHC class I polypeptide-related sequence A	100507436	https://www.ncbi.nlm.nih.gov/gene/?term=100507436
Q2PPJ7	RALGAPA2	Ral GTPase activating protein catalytic alpha subunit 2	57186	https://www.ncbi.nlm.nih.gov/gene/?term=57186
Q32P41	TRMT5	tRNA methyltransferase 5	57570	https://www.ncbi.nlm.nih.gov/gene/?term=57570
Q5H9L2	TCEAL5	transcription elongation factor A like 5	340543	https://www.ncbi.nlm.nih.gov/gene/?term=340543
Q5S007	LRRK2	leucine rich repeat kinase 2	120892	https://www.ncbi.nlm.nih.gov/gene/?term=120892
Q5SW24	DACT2	dishevelled binding antagonist of beta catenin 2	168002	https://www.ncbi.nlm.nih.gov/gene/?term=168002
Q5T481	RBM20	RNA binding motif protein 20	282996	https://www.ncbi.nlm.nih.gov/gene/?term=282996
Q5TEA6	SEL1L2	SEL1L2, ERAD E3 ligase adaptor subunit	80343	https://www.ncbi.nlm.nih.gov/gene/?term=80343
Q5VUA4	ZNF318	zinc finger protein 318	24149	https://www.ncbi.nlm.nih.gov/gene/?term=24149
Q5W041	ARMC3	armadillo repeat containing 3	219681	https://www.ncbi.nlm.nih.gov/gene/?term=219681
Q5W0A0	ERICH6B	glutamate rich 6B	220081	https://www.ncbi.nlm.nih.gov/gene/?term=220081
Q658L1	SAXO2	stabilizer of axonemal microtubules 2	283726	https://www.ncbi.nlm.nih.gov/gene/?term=283726
Q6DKI7	PVRIG	PVR related immunoglobulin domain containing	79037	https://www.ncbi.nlm.nih.gov/gene/?term=79037
Q6DN14	MCTP1	multiple C2 and transmembrane domain containing 1	79772	https://www.ncbi.nlm.nih.gov/gene/?term=79772
Q6NT89	TRNP1	TMF1-regulated nuclear protein 1	388610	https://www.ncbi.nlm.nih.gov/gene/?term=388610
Q6P444	MTFR2	mitochondrial fission regulator 2	113115	https://www.ncbi.nlm.nih.gov/gene/?term=113115
Q6PIS1	SLC23A3	solute carrier family 23 member 3	151295	https://www.ncbi.nlm.nih.gov/gene/?term=151295
Q6WCQ1	MPRIP	myosin phosphatase Rho interacting protein	23164	https://www.ncbi.nlm.nih.gov/gene/?term=23164
Q6WRI0	IGSF10	immunoglobulin superfamily member 10	285313	https://www.ncbi.nlm.nih.gov/gene/?term=285313
Q6ZMC9	SIGLEC15	sialic acid binding Ig like lectin 15	284266	https://www.ncbi.nlm.nih.gov/gene/?term=284266
Q6ZRR7	LRRC9	leucine rich repeat containing 9	341883	https://www.ncbi.nlm.nih.gov/gene/?term=341883
Q7KZ85	SUPT6H	SPT6 homolog, histone chaperone	6830	https://www.ncbi.nlm.nih.gov/gene/?term=6830
Q7Z3U7	MON2	MON2 homolog, regulator of endosome-to-Golgi trafficking	23041	https://www.ncbi.nlm.nih.gov/gene/?term=23041
Q7Z494	NPHP3	nephrocystin 3	27031	https://www.ncbi.nlm.nih.gov/gene/?term=27031
Q7Z4L5	TTC21B	tetratricopeptide repeat domain 21B	79809	https://www.ncbi.nlm.nih.gov/gene/?term=79809
Q7Z4L5	LOC100506124	uncharacterized LOC100506124	100506124	https://www.ncbi.nlm.nih.gov/gene/?term=100506124
Q7Z6E9	RBBP6	RB binding protein 6, ubiquitin ligase	5930	https://www.ncbi.nlm.nih.gov/gene/?term=5930
Q86SQ0	PHLDB2	pleckstrin homology like domain family B member 2	90102	https://www.ncbi.nlm.nih.gov/gene/?term=90102
Q86V25	VASH2	vasohibin 2	79805	https://www.ncbi.nlm.nih.gov/gene/?term=79805
Q86WV1	SKAP1	src kinase associated phosphoprotein 1	8631	https://www.ncbi.nlm.nih.gov/gene/?term=8631
Q86XS8	RNF130	ring finger protein 130	55819	https://www.ncbi.nlm.nih.gov/gene/?term=55819
Q8IWX5	SGPP2	sphingosine-1-phosphate phosphatase 2	130367	https://www.ncbi.nlm.nih.gov/gene/?term=130367
Q8IY21	DDX60	DExD/H-box helicase 60	55601	https://www.ncbi.nlm.nih.gov/gene/?term=55601
Q8IY33	MICALL2	MICAL like 2	79778	https://www.ncbi.nlm.nih.gov/gene/?term=79778
Q8IZT6	ASPM	abnormal spindle microtubule assembly	259266	https://www.ncbi.nlm.nih.gov/gene/?term=259266
Q8N129	CNPY4	canopy FGF signaling regulator 4	245812	https://www.ncbi.nlm.nih.gov/gene/?term=245812
Q8N130	SLC34A3	solute carrier family 34 member 3	142680	https://www.ncbi.nlm.nih.gov/gene/?term=142680
Q8N3K9	CMYA5	cardiomyopathy associated 5	202333	https://www.ncbi.nlm.nih.gov/gene/?term=202333
Q8N3X6	LCORL	ligand dependent nuclear receptor corepressor like	254251	https://www.ncbi.nlm.nih.gov/gene/?term=254251
Q8N4L1	TMEM151A	transmembrane protein 151A	256472	https://www.ncbi.nlm.nih.gov/gene/?term=256472
Q8N766	EMC1	ER membrane protein complex subunit 1	23065	https://www.ncbi.nlm.nih.gov/gene/?term=23065
Q8NFU7	TET1	tet methylcytosine dioxygenase 1	80312	https://www.ncbi.nlm.nih.gov/gene/?term=80312
Q8TCU5	GRIN3A	glutamate ionotropic receptor NMDA type subunit 3A	116443	https://www.ncbi.nlm.nih.gov/gene/?term=116443
Q8TDI7	TMC2	transmembrane channel like 2	117532	https://www.ncbi.nlm.nih.gov/gene/?term=117532
Q8TEX9	IPO4	importin 4	79711	https://www.ncbi.nlm.nih.gov/gene/?term=79711
Q8WUP2	FBLIM1	filamin binding LIM protein 1	54751	https://www.ncbi.nlm.nih.gov/gene/?term=54751
Q8WWQ2	HPSE2	heparanase 2 (inactive)	60495	https://www.ncbi.nlm.nih.gov/gene/?term=60495
Q92804	TAF15	TATA-box binding protein associated factor 15	8148	https://www.ncbi.nlm.nih.gov/gene/?term=8148
Q92953	KCNB2	potassium voltage-gated channel subfamily B member 2	9312	https://www.ncbi.nlm.nih.gov/gene/?term=9312
Q969R5	L3MBTL2	L3MBTL2, polycomb repressive complex 1 subunit	83746	https://www.ncbi.nlm.nih.gov/gene/?term=83746
Q96A32	MYLPF	myosin light chain, phosphorylatable, fast skeletal muscle	29895	https://www.ncbi.nlm.nih.gov/gene/?term=29895
Q96B70	LENG9	leukocyte receptor cluster member 9	94059	https://www.ncbi.nlm.nih.gov/gene/?term=94059
Q96BM1	ANKRD9	ankyrin repeat domain 9	122416	https://www.ncbi.nlm.nih.gov/gene/?term=122416
Q96CM8	ACSF2	acyl-CoA synthetase family member 2	80221	https://www.ncbi.nlm.nih.gov/gene/?term=80221
Q96EB6	SIRT1	sirtuin 1	23411	https://www.ncbi.nlm.nih.gov/gene/?term=23411
Q96GC6	ZNF274	zinc finger protein 274	10782	https://www.ncbi.nlm.nih.gov/gene/?term=10782
Q96HY7	DHTKD1	dehydrogenase E1 and transketolase domain containing 1	55526	https://www.ncbi.nlm.nih.gov/gene/?term=55526
Q96JH7	VCPIP1	valosin containing protein interacting protein 1	80124	https://www.ncbi.nlm.nih.gov/gene/?term=80124
Q96MR9	ZNF560	zinc finger protein 560	147741	https://www.ncbi.nlm.nih.gov/gene/?term=147741
Q96NB3	ZNF830	zinc finger protein 830	91603	https://www.ncbi.nlm.nih.gov/gene/?term=91603
Q96NL6	SCLT1	sodium channel and clathrin linker 1	132320	https://www.ncbi.nlm.nih.gov/gene/?term=132320
Q96RE9	ZNF300	zinc finger protein 300	91975	https://www.ncbi.nlm.nih.gov/gene/?term=91975
Q99726	SLC30A3	solute carrier family 30 member 3	7781	https://www.ncbi.nlm.nih.gov/gene/?term=7781
Q99750	MDFI	MyoD family inhibitor	4188	https://www.ncbi.nlm.nih.gov/gene/?term=4188
Q99805	TM9SF2	transmembrane 9 superfamily member 2	9375	https://www.ncbi.nlm.nih.gov/gene/?term=9375
Q9BUH6	PAXX	PAXX, non-homologous end joining factor	286257	https://www.ncbi.nlm.nih.gov/gene/?term=286257
Q9BVJ6	UTP14A	UTP14A, small subunit processome component	10813	https://www.ncbi.nlm.nih.gov/gene/?term=10813
Q9BVS5	TRMT61B	tRNA methyltransferase 61B	55006	https://www.ncbi.nlm.nih.gov/gene/?term=55006
Q9BWN1	PRR14	proline rich 14	78994	https://www.ncbi.nlm.nih.gov/gene/?term=78994
Q9BXG8	SPZ1	spermatogenic leucine zipper 1	84654	https://www.ncbi.nlm.nih.gov/gene/?term=84654
Q9BXL7	CARD11	caspase recruitment domain family member 11	84433	https://www.ncbi.nlm.nih.gov/gene/?term=84433
Q9BY11	PACSIN1	protein kinase C and casein kinase substrate in neurons 1	29993	https://www.ncbi.nlm.nih.gov/gene/?term=29993
Q9H0D6	XRN2	5'-3' exoribonuclease 2	22803	https://www.ncbi.nlm.nih.gov/gene/?term=22803
Q9H1K0	RBSN	rabenosyn, RAB effector	64145	https://www.ncbi.nlm.nih.gov/gene/?term=64145
Q9H4A3	WNK1	WNK lysine deficient protein kinase 1	65125	https://www.ncbi.nlm.nih.gov/gene/?term=65125
Q9H6R4	NOL6	nucleolar protein 6	65083	https://www.ncbi.nlm.nih.gov/gene/?term=65083
Q9HBL0	TNS1	tensin 1	7145	https://www.ncbi.nlm.nih.gov/gene/?term=7145
Q9NRZ9	HELLS	helicase, lymphoid specific	3070	https://www.ncbi.nlm.nih.gov/gene/?term=3070
Q9NSD9	FARSB	phenylalanyl-tRNA synthetase subunit beta	10056	https://www.ncbi.nlm.nih.gov/gene/?term=10056
Q9NUY8	TBC1D23	TBC1 domain family member 23	55773	https://www.ncbi.nlm.nih.gov/gene/?term=55773
Q9NVG8	TBC1D13	TBC1 domain family member 13	54662	https://www.ncbi.nlm.nih.gov/gene/?term=54662
Q9NVW2	RLIM	ring finger protein, LIM domain interacting	51132	https://www.ncbi.nlm.nih.gov/gene/?term=51132
Q9NZ56	FMN2	formin 2	56776	https://www.ncbi.nlm.nih.gov/gene/?term=56776
Q9NZI5	GRHL1	grainyhead like transcription factor 1	29841	https://www.ncbi.nlm.nih.gov/gene/?term=29841
Q9P0L1	ZKSCAN7	zinc finger with KRAB and SCAN domains 7	55888	https://www.ncbi.nlm.nih.gov/gene/?term=55888
Q9P0U3	SENP1	SUMO specific peptidase 1	29843	https://www.ncbi.nlm.nih.gov/gene/?term=29843
Q9UGR2	ZC3H7B	zinc finger CCCH-type containing 7B	23264	https://www.ncbi.nlm.nih.gov/gene/?term=23264
Q9UIF8	BAZ2B	bromodomain adjacent to zinc finger domain 2B	29994	https://www.ncbi.nlm.nih.gov/gene/?term=29994
Q9UIU6	SIX4	SIX homeobox 4	51804	https://www.ncbi.nlm.nih.gov/gene/?term=51804
Q9ULJ7	ANKRD50	ankyrin repeat domain 50	57182	https://www.ncbi.nlm.nih.gov/gene/?term=57182
Q9ULM0	PLEKHH1	pleckstrin homology, MyTH4 and FERM domain containing H1	57475	https://www.ncbi.nlm.nih.gov/gene/?term=57475
Q9UM82	SPATA2	spermatogenesis associated 2	9825	https://www.ncbi.nlm.nih.gov/gene/?term=9825
Q9Y2A7	NCKAP1	NCK associated protein 1	10787	https://www.ncbi.nlm.nih.gov/gene/?term=10787
Q9Y2G7	ZFP30	ZFP30 zinc finger protein	22835	https://www.ncbi.nlm.nih.gov/gene/?term=22835
Q9Y2K2	SIK3	SIK family kinase 3	23387	https://www.ncbi.nlm.nih.gov/gene/?term=23387
Q9Y2L6	FRMD4B	FERM domain containing 4B	23150	https://www.ncbi.nlm.nih.gov/gene/?term=23150
Q9Y2M2	SSUH2	ssu-2 homolog (C. elegans)	51066	https://www.ncbi.nlm.nih.gov/gene/?term=51066
Q9Y2R5	MRPS17	mitochondrial ribosomal protein S17	51373	https://www.ncbi.nlm.nih.gov/gene/?term=51373
Q9Y4K0	LOXL2	lysyl oxidase like 2	4017	https://www.ncbi.nlm.nih.gov/gene/?term=4017
Q9Y5K3	PCYT1B	phosphate cytidylyltransferase 1, choline, beta	9468	https://www.ncbi.nlm.nih.gov/gene/?term=9468
Q9Y6M5	SLC30A1	solute carrier family 30 member 1	7779	https://www.ncbi.nlm.nih.gov/gene/?term=7779
Q9Y6V0	PCLO	piccolo presynaptic cytomatrix protein	27445	https://www.ncbi.nlm.nih.gov/gene/?term=27445

## Sheet: 48 Down
userId	geneSymbol	geneName	entrezgene	gLink
A3KN83	SBNO1	strawberry notch homolog 1	55206	https://www.ncbi.nlm.nih.gov/gene/?term=55206
A6NHQ4	EPOP	elongin BC and polycomb repressive complex 2 associated protein	100170841	https://www.ncbi.nlm.nih.gov/gene/?term=100170841
A6NJB7	PRR19	proline rich 19	284338	https://www.ncbi.nlm.nih.gov/gene/?term=284338
A6NKP2	SDR42E2	short chain dehydrogenase/reductase family 42E, member 2	100288072	https://www.ncbi.nlm.nih.gov/gene/?term=100288072
A8MT70	ZBBX	zinc finger B-box domain containing	79740	https://www.ncbi.nlm.nih.gov/gene/?term=79740
O00391	QSOX1	quiescin sulfhydryl oxidase 1	5768	https://www.ncbi.nlm.nih.gov/gene/?term=5768
O14917	PCDH17	protocadherin 17	27253	https://www.ncbi.nlm.nih.gov/gene/?term=27253
O43829	ZBTB14	zinc finger and BTB domain containing 14	7541	https://www.ncbi.nlm.nih.gov/gene/?term=7541
O75528	TADA3	transcriptional adaptor 3	10474	https://www.ncbi.nlm.nih.gov/gene/?term=10474
O75600	GCAT	glycine C-acetyltransferase	23464	https://www.ncbi.nlm.nih.gov/gene/?term=23464
O75716	STK16	serine/threonine kinase 16	8576	https://www.ncbi.nlm.nih.gov/gene/?term=8576
O94782	USP1	ubiquitin specific peptidase 1	7398	https://www.ncbi.nlm.nih.gov/gene/?term=7398
O94813	SLIT2	slit guidance ligand 2	9353	https://www.ncbi.nlm.nih.gov/gene/?term=9353
O95373	IPO7	importin 7	10527	https://www.ncbi.nlm.nih.gov/gene/?term=10527
O95405	ZFYVE9	zinc finger FYVE-type containing 9	9372	https://www.ncbi.nlm.nih.gov/gene/?term=9372
O95625	ZBTB11	zinc finger and BTB domain containing 11	27107	https://www.ncbi.nlm.nih.gov/gene/?term=27107
P01266	TG	thyroglobulin	7038	https://www.ncbi.nlm.nih.gov/gene/?term=7038
P02545	LMNA	lamin A/C	4000	https://www.ncbi.nlm.nih.gov/gene/?term=4000
P04406	GAPDH	glyceraldehyde-3-phosphate dehydrogenase	2597	https://www.ncbi.nlm.nih.gov/gene/?term=2597
P05023	ATP1A1	ATPase Na+/K+ transporting subunit alpha 1	476	https://www.ncbi.nlm.nih.gov/gene/?term=476
P08727	KRT19	keratin 19	3880	https://www.ncbi.nlm.nih.gov/gene/?term=3880
P09327	VIL1	villin 1	7429	https://www.ncbi.nlm.nih.gov/gene/?term=7429
P09529	INHBB	inhibin subunit beta B	3625	https://www.ncbi.nlm.nih.gov/gene/?term=3625
P11142	HSPA8	heat shock protein family A (Hsp70) member 8	3312	https://www.ncbi.nlm.nih.gov/gene/?term=3312
P11277	SPTB	spectrin beta, erythrocytic	6710	https://www.ncbi.nlm.nih.gov/gene/?term=6710
P12259	F5	coagulation factor V	2153	https://www.ncbi.nlm.nih.gov/gene/?term=2153
P13645	KRT10	keratin 10	3858	https://www.ncbi.nlm.nih.gov/gene/?term=3858
P15328	FOLR1	folate receptor 1	2348	https://www.ncbi.nlm.nih.gov/gene/?term=2348
P16401	HIST1H1B	histone cluster 1 H1 family member b	3009	https://www.ncbi.nlm.nih.gov/gene/?term=3009
P20592	MX2	MX dynamin like GTPase 2	4600	https://www.ncbi.nlm.nih.gov/gene/?term=4600
P21359	NF1	neurofibromin 1	4763	https://www.ncbi.nlm.nih.gov/gene/?term=4763
P24043	LAMA2	laminin subunit alpha 2	3908	https://www.ncbi.nlm.nih.gov/gene/?term=3908
P29274	ADORA2A	adenosine A2a receptor	135	https://www.ncbi.nlm.nih.gov/gene/?term=135
P35240	NF2	neurofibromin 2	4771	https://www.ncbi.nlm.nih.gov/gene/?term=4771
P35527	KRT9	keratin 9	3857	https://www.ncbi.nlm.nih.gov/gene/?term=3857
P36578	RPL4	ribosomal protein L4	6124	https://www.ncbi.nlm.nih.gov/gene/?term=6124
P42167	TMPO	thymopoietin	7112	https://www.ncbi.nlm.nih.gov/gene/?term=7112
P48668	KRT6C	keratin 6C	286887	https://www.ncbi.nlm.nih.gov/gene/?term=286887
P49815	TSC2	TSC complex subunit 2	7249	https://www.ncbi.nlm.nih.gov/gene/?term=7249
P54257	HAP1	huntingtin associated protein 1	9001	https://www.ncbi.nlm.nih.gov/gene/?term=9001
P54577	YARS	tyrosyl-tRNA synthetase	8565	https://www.ncbi.nlm.nih.gov/gene/?term=8565
P56373	P2RX3	purinergic receptor P2X 3	5024	https://www.ncbi.nlm.nih.gov/gene/?term=5024
P57088	TMEM33	transmembrane protein 33	55161	https://www.ncbi.nlm.nih.gov/gene/?term=55161
P63165	SUMO1	small ubiquitin-like modifier 1	7341	https://www.ncbi.nlm.nih.gov/gene/?term=7341
P78563	ADARB1	adenosine deaminase, RNA specific B1	104	https://www.ncbi.nlm.nih.gov/gene/?term=104
P82930	MRPS34	mitochondrial ribosomal protein S34	65993	https://www.ncbi.nlm.nih.gov/gene/?term=65993
P98169	ZXDB	zinc finger X-linked duplicated B	158586	https://www.ncbi.nlm.nih.gov/gene/?term=158586
Q02040	AKAP17A	A-kinase anchoring protein 17A	8227	https://www.ncbi.nlm.nih.gov/gene/?term=8227
Q02413	DSG1	desmoglein 1	1828	https://www.ncbi.nlm.nih.gov/gene/?term=1828
Q02543	RPL18A	ribosomal protein L18a	6142	https://www.ncbi.nlm.nih.gov/gene/?term=6142
Q03938	ZNF90	zinc finger protein 90	7643	https://www.ncbi.nlm.nih.gov/gene/?term=7643
Q04912	MST1R	macrophage stimulating 1 receptor	4486	https://www.ncbi.nlm.nih.gov/gene/?term=4486
Q08AE8	SPIRE1	spire type actin nucleation factor 1	56907	https://www.ncbi.nlm.nih.gov/gene/?term=56907
Q12906	ILF3	interleukin enhancer binding factor 3	3609	https://www.ncbi.nlm.nih.gov/gene/?term=3609
Q12931	TRAP1	TNF receptor associated protein 1	10131	https://www.ncbi.nlm.nih.gov/gene/?term=10131
Q13188	STK3	serine/threonine kinase 3	6788	https://www.ncbi.nlm.nih.gov/gene/?term=6788
Q13336	SLC14A1	solute carrier family 14 member 1 (Kidd blood group)	6563	https://www.ncbi.nlm.nih.gov/gene/?term=6563
Q14119	VEZF1	vascular endothelial zinc finger 1	7716	https://www.ncbi.nlm.nih.gov/gene/?term=7716
Q14703	MBTPS1	membrane bound transcription factor peptidase, site 1	8720	https://www.ncbi.nlm.nih.gov/gene/?term=8720
Q15075	EEA1	early endosome antigen 1	8411	https://www.ncbi.nlm.nih.gov/gene/?term=8411
Q15527	SURF2	surfeit 2	6835	https://www.ncbi.nlm.nih.gov/gene/?term=6835
Q16760	DGKD	diacylglycerol kinase delta	8527	https://www.ncbi.nlm.nih.gov/gene/?term=8527
Q1RMZ1	BMT2	base methyltransferase of 25S rRNA 2 homolog	154743	https://www.ncbi.nlm.nih.gov/gene/?term=154743
Q2LD37	KIAA1109	KIAA1109	84162	https://www.ncbi.nlm.nih.gov/gene/?term=84162
Q494U1	PLEKHN1	pleckstrin homology domain containing N1	84069	https://www.ncbi.nlm.nih.gov/gene/?term=84069
Q58DX5	NAALADL2	N-acetylated alpha-linked acidic dipeptidase like 2	254827	https://www.ncbi.nlm.nih.gov/gene/?term=254827
Q5JR59	MTUS2	microtubule associated scaffold protein 2	23281	https://www.ncbi.nlm.nih.gov/gene/?term=23281
Q5JS13	RALGPS1	Ral GEF with PH domain and SH3 binding motif 1	9649	https://www.ncbi.nlm.nih.gov/gene/?term=9649
Q5JUX0	SPIN3	spindlin family member 3	169981	https://www.ncbi.nlm.nih.gov/gene/?term=169981
Q5KU26	COLEC12	collectin subfamily member 12	81035	https://www.ncbi.nlm.nih.gov/gene/?term=81035
Q5THJ4	VPS13D	vacuolar protein sorting 13 homolog D	55187	https://www.ncbi.nlm.nih.gov/gene/?term=55187
Q5VWN6	TASOR2	transcription activation suppressor family member 2	54906	https://www.ncbi.nlm.nih.gov/gene/?term=54906
Q5W0A0	ERICH6B	glutamate rich 6B	220081	https://www.ncbi.nlm.nih.gov/gene/?term=220081
Q68CZ2	TNS3	tensin 3	64759	https://www.ncbi.nlm.nih.gov/gene/?term=64759
Q68EA5	ZNF57	zinc finger protein 57	126295	https://www.ncbi.nlm.nih.gov/gene/?term=126295
Q6DKI7	PVRIG	PVR related immunoglobulin domain containing	79037	https://www.ncbi.nlm.nih.gov/gene/?term=79037
Q6DN14	MCTP1	multiple C2 and transmembrane domain containing 1	79772	https://www.ncbi.nlm.nih.gov/gene/?term=79772
Q6IAN0	DHRS7B	dehydrogenase/reductase 7B	25979	https://www.ncbi.nlm.nih.gov/gene/?term=25979
Q6NT04	TIGD7	tigger transposable element derived 7	91151	https://www.ncbi.nlm.nih.gov/gene/?term=91151
Q6P3R8	NEK5	NIMA related kinase 5	341676	https://www.ncbi.nlm.nih.gov/gene/?term=341676
Q6PG37	ZNF790	zinc finger protein 790	388536	https://www.ncbi.nlm.nih.gov/gene/?term=388536
Q6PJF5	RHBDF2	rhomboid 5 homolog 2	79651	https://www.ncbi.nlm.nih.gov/gene/?term=79651
Q6UX04	CWC27	CWC27 spliceosome associated protein homolog	10283	https://www.ncbi.nlm.nih.gov/gene/?term=10283
Q6ZMJ4	IL34	interleukin 34	146433	https://www.ncbi.nlm.nih.gov/gene/?term=146433
Q6ZMN8	CCNI2	cyclin I family member 2	645121	https://www.ncbi.nlm.nih.gov/gene/?term=645121
Q702N8	XIRP1	xin actin binding repeat containing 1	165904	https://www.ncbi.nlm.nih.gov/gene/?term=165904
Q7KZ85	SUPT6H	SPT6 homolog, histone chaperone	6830	https://www.ncbi.nlm.nih.gov/gene/?term=6830
Q7Z4L5	TTC21B	tetratricopeptide repeat domain 21B	79809	https://www.ncbi.nlm.nih.gov/gene/?term=79809
Q7Z4L5	LOC100506124	uncharacterized LOC100506124	100506124	https://www.ncbi.nlm.nih.gov/gene/?term=100506124
Q7Z7G8	VPS13B	vacuolar protein sorting 13 homolog B	157680	https://www.ncbi.nlm.nih.gov/gene/?term=157680
Q86SQ0	PHLDB2	pleckstrin homology like domain family B member 2	90102	https://www.ncbi.nlm.nih.gov/gene/?term=90102
Q86UL8	MAGI2	membrane associated guanylate kinase, WW and PDZ domain containing 2	9863	https://www.ncbi.nlm.nih.gov/gene/?term=9863
Q86V25	VASH2	vasohibin 2	79805	https://www.ncbi.nlm.nih.gov/gene/?term=79805
Q86VX9	MON1A	MON1 homolog A, secretory trafficking associated	84315	https://www.ncbi.nlm.nih.gov/gene/?term=84315
Q86Y25	ZNF354C	zinc finger protein 354C	30832	https://www.ncbi.nlm.nih.gov/gene/?term=30832
Q8IVV2	LOXHD1	lipoxygenase homology domains 1	125336	https://www.ncbi.nlm.nih.gov/gene/?term=125336
Q8IWI9	MGA	MGA, MAX dimerization protein	23269	https://www.ncbi.nlm.nih.gov/gene/?term=23269
Q8IWL8	STH	saitohin	246744	https://www.ncbi.nlm.nih.gov/gene/?term=246744
Q8IWR0	ZC3H7A	zinc finger CCCH-type containing 7A	29066	https://www.ncbi.nlm.nih.gov/gene/?term=29066
Q8IWY9	CDAN1	codanin 1	146059	https://www.ncbi.nlm.nih.gov/gene/?term=146059
Q8IYI6	EXOC8	exocyst complex component 8	149371	https://www.ncbi.nlm.nih.gov/gene/?term=149371
Q8IZ69	TRMT2A	tRNA methyltransferase 2 homolog A	27037	https://www.ncbi.nlm.nih.gov/gene/?term=27037
Q8IZF6	ADGRG4	adhesion G protein-coupled receptor G4	139378	https://www.ncbi.nlm.nih.gov/gene/?term=139378
Q8N130	SLC34A3	solute carrier family 34 member 3	142680	https://www.ncbi.nlm.nih.gov/gene/?term=142680
Q8N1K5	THEMIS	thymocyte selection associated	387357	https://www.ncbi.nlm.nih.gov/gene/?term=387357
Q8N2U0	TMEM256	transmembrane protein 256	254863	https://www.ncbi.nlm.nih.gov/gene/?term=254863
Q8N6G2	TEX26	testis expressed 26	122046	https://www.ncbi.nlm.nih.gov/gene/?term=122046
Q8N7J2	AMER2	APC membrane recruitment protein 2	219287	https://www.ncbi.nlm.nih.gov/gene/?term=219287
Q8NB42	ZNF527	zinc finger protein 527	84503	https://www.ncbi.nlm.nih.gov/gene/?term=84503
Q8NER1	TRPV1	transient receptor potential cation channel subfamily V member 1	7442	https://www.ncbi.nlm.nih.gov/gene/?term=7442
Q8NF91	SYNE1	spectrin repeat containing nuclear envelope protein 1	23345	https://www.ncbi.nlm.nih.gov/gene/?term=23345
Q8NFU7	TET1	tet methylcytosine dioxygenase 1	80312	https://www.ncbi.nlm.nih.gov/gene/?term=80312
Q8NGB8	OR4F15	olfactory receptor family 4 subfamily F member 15	390649	https://www.ncbi.nlm.nih.gov/gene/?term=390649
Q8NHU3	SGMS2	sphingomyelin synthase 2	166929	https://www.ncbi.nlm.nih.gov/gene/?term=166929
Q8TBG4	ETNPPL	ethanolamine-phosphate phospho-lyase	64850	https://www.ncbi.nlm.nih.gov/gene/?term=64850
Q8TE54	SLC26A7	solute carrier family 26 member 7	115111	https://www.ncbi.nlm.nih.gov/gene/?term=115111
Q8WXX0	DNAH7	dynein axonemal heavy chain 7	56171	https://www.ncbi.nlm.nih.gov/gene/?term=56171
Q92526	CCT6B	chaperonin containing TCP1 subunit 6B	10693	https://www.ncbi.nlm.nih.gov/gene/?term=10693
Q92619	ARHGAP45	Rho GTPase activating protein 45	23526	https://www.ncbi.nlm.nih.gov/gene/?term=23526
Q92945	KHSRP	KH-type splicing regulatory protein	8570	https://www.ncbi.nlm.nih.gov/gene/?term=8570
Q92954	PRG4	proteoglycan 4	10216	https://www.ncbi.nlm.nih.gov/gene/?term=10216
Q96ER9	CCDC51	coiled-coil domain containing 51	79714	https://www.ncbi.nlm.nih.gov/gene/?term=79714
Q96HA1	POM121	POM121 transmembrane nucleoporin	9883	https://www.ncbi.nlm.nih.gov/gene/?term=9883
Q96HN2	AHCYL2	adenosylhomocysteinase like 2	23382	https://www.ncbi.nlm.nih.gov/gene/?term=23382
Q96JH7	VCPIP1	valosin containing protein interacting protein 1	80124	https://www.ncbi.nlm.nih.gov/gene/?term=80124
Q96KN4	FAM84A	family with sequence similarity 84 member A	151354	https://www.ncbi.nlm.nih.gov/gene/?term=151354
Q96M63	CCDC114	coiled-coil domain containing 114	93233	https://www.ncbi.nlm.nih.gov/gene/?term=93233
Q96MX3	ZNF48	zinc finger protein 48	197407	https://www.ncbi.nlm.nih.gov/gene/?term=197407
Q96NW7	LRRC7	leucine rich repeat containing 7	57554	https://www.ncbi.nlm.nih.gov/gene/?term=57554
Q96Q15	SMG1	SMG1, nonsense mediated mRNA decay associated PI3K related kinase	23049	https://www.ncbi.nlm.nih.gov/gene/?term=23049
Q99457	NAP1L3	nucleosome assembly protein 1 like 3	4675	https://www.ncbi.nlm.nih.gov/gene/?term=4675
Q99805	TM9SF2	transmembrane 9 superfamily member 2	9375	https://www.ncbi.nlm.nih.gov/gene/?term=9375
Q99836	MYD88	MYD88, innate immune signal transduction adaptor	4615	https://www.ncbi.nlm.nih.gov/gene/?term=4615
Q9BQE3	TUBA1C	tubulin alpha 1c	84790	https://www.ncbi.nlm.nih.gov/gene/?term=84790
Q9BRP4	PAAF1	proteasomal ATPase associated factor 1	80227	https://www.ncbi.nlm.nih.gov/gene/?term=80227
Q9BX10	GTPBP2	GTP binding protein 2	54676	https://www.ncbi.nlm.nih.gov/gene/?term=54676
Q9BZD4	NUF2	NDC80 kinetochore complex component NUF2	83540	https://www.ncbi.nlm.nih.gov/gene/?term=83540
Q9BZH6	WDR11	WD repeat domain 11	55717	https://www.ncbi.nlm.nih.gov/gene/?term=55717
Q9H307	PNN	pinin, desmosome associated protein	5411	https://www.ncbi.nlm.nih.gov/gene/?term=5411
Q9H7N4	SCAF1	SR-related CTD associated factor 1	58506	https://www.ncbi.nlm.nih.gov/gene/?term=58506
Q9HBH7	BEX1	brain expressed X-linked 1	55859	https://www.ncbi.nlm.nih.gov/gene/?term=55859
Q9HCK1	ZDBF2	zinc finger DBF-type containing 2	57683	https://www.ncbi.nlm.nih.gov/gene/?term=57683
Q9NNW7	TXNRD2	thioredoxin reductase 2	10587	https://www.ncbi.nlm.nih.gov/gene/?term=10587
Q9NS66	GPR173	G protein-coupled receptor 173	54328	https://www.ncbi.nlm.nih.gov/gene/?term=54328
Q9NSV4	DIAPH3	diaphanous related formin 3	81624	https://www.ncbi.nlm.nih.gov/gene/?term=81624
Q9NWQ9	C14orf119	chromosome 14 open reading frame 119	55017	https://www.ncbi.nlm.nih.gov/gene/?term=55017
Q9NXL9	MCM9	minichromosome maintenance 9 homologous recombination repair factor	254394	https://www.ncbi.nlm.nih.gov/gene/?term=254394
Q9P0U3	SENP1	SUMO specific peptidase 1	29843	https://www.ncbi.nlm.nih.gov/gene/?term=29843
Q9UBC3	DNMT3B	DNA methyltransferase 3 beta	1789	https://www.ncbi.nlm.nih.gov/gene/?term=1789
Q9UHD2	TBK1	TANK binding kinase 1	29110	https://www.ncbi.nlm.nih.gov/gene/?term=29110
Q9UIU6	SIX4	SIX homeobox 4	51804	https://www.ncbi.nlm.nih.gov/gene/?term=51804
Q9UJ83	HACL1	2-hydroxyacyl-CoA lyase 1	26061	https://www.ncbi.nlm.nih.gov/gene/?term=26061
Q9UK10	ZNF225	zinc finger protein 225	7768	https://www.ncbi.nlm.nih.gov/gene/?term=7768
Q9UKT7	FBXL3	F-box and leucine rich repeat protein 3	26224	https://www.ncbi.nlm.nih.gov/gene/?term=26224
Q9Y2A4	ZNF443	zinc finger protein 443	10224	https://www.ncbi.nlm.nih.gov/gene/?term=10224
Q9Y2B5	VPS9D1	VPS9 domain containing 1	9605	https://www.ncbi.nlm.nih.gov/gene/?term=9605
Q9Y2G7	ZFP30	ZFP30 zinc finger protein	22835	https://www.ncbi.nlm.nih.gov/gene/?term=22835
Q9Y2N7	HIF3A	hypoxia inducible factor 3 subunit alpha	64344	https://www.ncbi.nlm.nih.gov/gene/?term=64344
Q9Y5T5	USP16	ubiquitin specific peptidase 16	10600	https://www.ncbi.nlm.nih.gov/gene/?term=10600
Q9Y673	ALG5	ALG5, dolichyl-phosphate beta-glucosyltransferase	29880	https://www.ncbi.nlm.nih.gov/gene/?term=29880
Q9Y6M7	SLC4A7	solute carrier family 4 member 7	9497	https://www.ncbi.nlm.nih.gov/gene/?term=9497
Q9Y6X0	SETBP1	SET binding protein 1	26040	https://www.ncbi.nlm.nih.gov/gene/?term=26040

## Sheet: 48 UP
userId	geneSymbol	geneName	entrezgene	gLink
A6H8M9	CDHR4	cadherin related family member 4	389118	https://www.ncbi.nlm.nih.gov/gene/?term=389118
A7MD48	SRRM4	serine/arginine repetitive matrix 4	84530	https://www.ncbi.nlm.nih.gov/gene/?term=84530
A8MQ14	ZNF850	zinc finger protein 850	342892	https://www.ncbi.nlm.nih.gov/gene/?term=342892
O00750	PIK3C2B	phosphatidylinositol-4-phosphate 3-kinase catalytic subunit type 2 beta	5287	https://www.ncbi.nlm.nih.gov/gene/?term=5287
O14777	NDC80	NDC80, kinetochore complex component	10403	https://www.ncbi.nlm.nih.gov/gene/?term=10403
O15072	ADAMTS3	ADAM metallopeptidase with thrombospondin type 1 motif 3	9508	https://www.ncbi.nlm.nih.gov/gene/?term=9508
O15439	ABCC4	ATP binding cassette subfamily C member 4	10257	https://www.ncbi.nlm.nih.gov/gene/?term=10257
O43307	ARHGEF9	Cdc42 guanine nucleotide exchange factor 9	23229	https://www.ncbi.nlm.nih.gov/gene/?term=23229
O60293	ZFC3H1	zinc finger C3H1-type containing	196441	https://www.ncbi.nlm.nih.gov/gene/?term=196441
O75460	ERN1	endoplasmic reticulum to nucleus signaling 1	2081	https://www.ncbi.nlm.nih.gov/gene/?term=2081
O95427	PIGN	phosphatidylinositol glycan anchor biosynthesis class N	23556	https://www.ncbi.nlm.nih.gov/gene/?term=23556
P04150	NR3C1	nuclear receptor subfamily 3 group C member 1	2908	https://www.ncbi.nlm.nih.gov/gene/?term=2908
P09012	SNRPA	small nuclear ribonucleoprotein polypeptide A	6626	https://www.ncbi.nlm.nih.gov/gene/?term=6626
P11055	MYH3	myosin heavy chain 3	4621	https://www.ncbi.nlm.nih.gov/gene/?term=4621
P11182	DBT	dihydrolipoamide branched chain transacylase E2	1629	https://www.ncbi.nlm.nih.gov/gene/?term=1629
P14868	DARS	aspartyl-tRNA synthetase	1615	https://www.ncbi.nlm.nih.gov/gene/?term=1615
P19823	ITIH2	inter-alpha-trypsin inhibitor heavy chain 2	3698	https://www.ncbi.nlm.nih.gov/gene/?term=3698
P20142	PGC	progastricsin	5225	https://www.ncbi.nlm.nih.gov/gene/?term=5225
P23515	OMG	oligodendrocyte myelin glycoprotein	4974	https://www.ncbi.nlm.nih.gov/gene/?term=4974
P23515	LOC101927057	uncharacterized LOC101927057	101927057	https://www.ncbi.nlm.nih.gov/gene/?term=101927057
P27105	STOM	stomatin	2040	https://www.ncbi.nlm.nih.gov/gene/?term=2040
P31948	STIP1	stress induced phosphoprotein 1	10963	https://www.ncbi.nlm.nih.gov/gene/?term=10963
P34969	HTR7	5-hydroxytryptamine receptor 7	3363	https://www.ncbi.nlm.nih.gov/gene/?term=3363
P35251	RFC1	replication factor C subunit 1	5981	https://www.ncbi.nlm.nih.gov/gene/?term=5981
P35499	SCN4A	sodium voltage-gated channel alpha subunit 4	6329	https://www.ncbi.nlm.nih.gov/gene/?term=6329
P38159	RBMX	RNA binding motif protein X-linked	27316	https://www.ncbi.nlm.nih.gov/gene/?term=27316
P42356	PI4KA	phosphatidylinositol 4-kinase alpha	5297	https://www.ncbi.nlm.nih.gov/gene/?term=5297
P46531	NOTCH1	notch receptor 1	4851	https://www.ncbi.nlm.nih.gov/gene/?term=4851
P48380	RFX3	regulatory factor X3	5991	https://www.ncbi.nlm.nih.gov/gene/?term=5991
P48552	NRIP1	nuclear receptor interacting protein 1	8204	https://www.ncbi.nlm.nih.gov/gene/?term=8204
P49750	YLPM1	YLP motif containing 1	56252	https://www.ncbi.nlm.nih.gov/gene/?term=56252
P51956	NEK3	NIMA related kinase 3	4752	https://www.ncbi.nlm.nih.gov/gene/?term=4752
P52179	MYOM1	myomesin 1	8736	https://www.ncbi.nlm.nih.gov/gene/?term=8736
P52849	NDST2	N-deacetylase and N-sulfotransferase 2	8509	https://www.ncbi.nlm.nih.gov/gene/?term=8509
P55316	FOXG1	forkhead box G1	2290	https://www.ncbi.nlm.nih.gov/gene/?term=2290
P78508	KCNJ10	potassium voltage-gated channel subfamily J member 10	3766	https://www.ncbi.nlm.nih.gov/gene/?term=3766
P82094	TMF1	TATA element modulatory factor 1	7110	https://www.ncbi.nlm.nih.gov/gene/?term=7110
P82673	MRPS35	mitochondrial ribosomal protein S35	60488	https://www.ncbi.nlm.nih.gov/gene/?term=60488
Q02539	HIST1H1A	histone cluster 1 H1 family member a	3024	https://www.ncbi.nlm.nih.gov/gene/?term=3024
Q08999	RBL2	RB transcriptional corepressor like 2	5934	https://www.ncbi.nlm.nih.gov/gene/?term=5934
Q12882	DPYD	dihydropyrimidine dehydrogenase	1806	https://www.ncbi.nlm.nih.gov/gene/?term=1806
Q14207	NPAT	nuclear protein, coactivator of histone transcription	4863	https://www.ncbi.nlm.nih.gov/gene/?term=4863
Q14585	ZNF345	zinc finger protein 345	25850	https://www.ncbi.nlm.nih.gov/gene/?term=25850
Q149N8	SHPRH	SNF2 histone linker PHD RING helicase	257218	https://www.ncbi.nlm.nih.gov/gene/?term=257218
Q15149	PLEC	plectin	5339	https://www.ncbi.nlm.nih.gov/gene/?term=5339
Q15413	RYR3	ryanodine receptor 3	6263	https://www.ncbi.nlm.nih.gov/gene/?term=6263
Q16134	ETFDH	electron transfer flavoprotein dehydrogenase	2110	https://www.ncbi.nlm.nih.gov/gene/?term=2110
Q16795	NDUFA9	NADH:ubiquinone oxidoreductase subunit A9	4704	https://www.ncbi.nlm.nih.gov/gene/?term=4704
Q18PE1	DOK7	docking protein 7	285489	https://www.ncbi.nlm.nih.gov/gene/?term=285489
Q2Q1W2	TRIM71	tripartite motif containing 71	131405	https://www.ncbi.nlm.nih.gov/gene/?term=131405
Q2TBE0	CWF19L2	CWF19 like cell cycle control factor 2	143884	https://www.ncbi.nlm.nih.gov/gene/?term=143884
Q32MZ4	LRRFIP1	LRR binding FLII interacting protein 1	9208	https://www.ncbi.nlm.nih.gov/gene/?term=9208
Q5EBL2	ZNF628	zinc finger protein 628	89887	https://www.ncbi.nlm.nih.gov/gene/?term=89887
Q5T5P2	KIAA1217	KIAA1217	56243	https://www.ncbi.nlm.nih.gov/gene/?term=56243
Q5TCZ1	SH3PXD2A	SH3 and PX domains 2A	9644	https://www.ncbi.nlm.nih.gov/gene/?term=9644
Q5VW38	GPR107	G protein-coupled receptor 107	57720	https://www.ncbi.nlm.nih.gov/gene/?term=57720
Q6PEW1	ZCCHC12	zinc finger CCHC-type containing 12	170261	https://www.ncbi.nlm.nih.gov/gene/?term=170261
Q6PIS1	SLC23A3	solute carrier family 23 member 3	151295	https://www.ncbi.nlm.nih.gov/gene/?term=151295
Q6UWM9	UGT2A3	UDP glucuronosyltransferase family 2 member A3	79799	https://www.ncbi.nlm.nih.gov/gene/?term=79799
Q6UWR7	ENPP6	ectonucleotide pyrophosphatase/phosphodiesterase 6	133121	https://www.ncbi.nlm.nih.gov/gene/?term=133121
Q6ZS82	RGS9BP	regulator of G protein signaling 9 binding protein	388531	https://www.ncbi.nlm.nih.gov/gene/?term=388531
Q6ZSJ8	C1orf122	chromosome 1 open reading frame 122	127687	https://www.ncbi.nlm.nih.gov/gene/?term=127687
Q7Z4G4	TRMT11	tRNA methyltransferase 11 homolog	60487	https://www.ncbi.nlm.nih.gov/gene/?term=60487
Q86SE8	NPM2	nucleophosmin/nucleoplasmin 2	10361	https://www.ncbi.nlm.nih.gov/gene/?term=10361
Q86VI3	IQGAP3	IQ motif containing GTPase activating protein 3	128239	https://www.ncbi.nlm.nih.gov/gene/?term=128239
Q86WV1	SKAP1	src kinase associated phosphoprotein 1	8631	https://www.ncbi.nlm.nih.gov/gene/?term=8631
Q86YR7	MCF2L2	MCF.2 cell line derived transforming sequence-like 2	23101	https://www.ncbi.nlm.nih.gov/gene/?term=23101
Q8IXQ8	PDZD9	PDZ domain containing 9	255762	https://www.ncbi.nlm.nih.gov/gene/?term=255762
Q8IXT5	RBM12B	RNA binding motif protein 12B	389677	https://www.ncbi.nlm.nih.gov/gene/?term=389677
Q8IY21	DDX60	DExD/H-box helicase 60	55601	https://www.ncbi.nlm.nih.gov/gene/?term=55601
Q8IZT6	ASPM	abnormal spindle microtubule assembly	259266	https://www.ncbi.nlm.nih.gov/gene/?term=259266
Q8IZU3	SYCP3	synaptonemal complex protein 3	50511	https://www.ncbi.nlm.nih.gov/gene/?term=50511
Q8N0X2	SPAG16	sperm associated antigen 16	79582	https://www.ncbi.nlm.nih.gov/gene/?term=79582
Q8N2Y8	RUSC2	RUN and SH3 domain containing 2	9853	https://www.ncbi.nlm.nih.gov/gene/?term=9853
Q8N4C6	NIN	ninein	51199	https://www.ncbi.nlm.nih.gov/gene/?term=51199
Q8N766	EMC1	ER membrane protein complex subunit 1	23065	https://www.ncbi.nlm.nih.gov/gene/?term=23065
Q8NDT2	RBM15B	RNA binding motif protein 15B	29890	https://www.ncbi.nlm.nih.gov/gene/?term=29890
Q8TAG6	VXN	vexin	254778	https://www.ncbi.nlm.nih.gov/gene/?term=254778
Q8TB24	RIN3	Ras and Rab interactor 3	79890	https://www.ncbi.nlm.nih.gov/gene/?term=79890
Q8TF46	DIS3L	DIS3 like exosome 3'-5' exoribonuclease	115752	https://www.ncbi.nlm.nih.gov/gene/?term=115752
Q8WTV0	SCARB1	scavenger receptor class B member 1	949	https://www.ncbi.nlm.nih.gov/gene/?term=949
Q8WXE9	STON2	stonin 2	85439	https://www.ncbi.nlm.nih.gov/gene/?term=85439
Q92900	UPF1	UPF1, RNA helicase and ATPase	5976	https://www.ncbi.nlm.nih.gov/gene/?term=5976
Q92953	KCNB2	potassium voltage-gated channel subfamily B member 2	9312	https://www.ncbi.nlm.nih.gov/gene/?term=9312
Q969F2	NKD2	NKD2, WNT signaling pathway inhibitor	85409	https://www.ncbi.nlm.nih.gov/gene/?term=85409
Q96A37	RNF166	ring finger protein 166	115992	https://www.ncbi.nlm.nih.gov/gene/?term=115992
Q96A58	RERG	RAS like estrogen regulated growth inhibitor	85004	https://www.ncbi.nlm.nih.gov/gene/?term=85004
Q96IW7	SEC22A	SEC22 homolog A, vesicle trafficking protein	26984	https://www.ncbi.nlm.nih.gov/gene/?term=26984
Q96L73	NSD1	nuclear receptor binding SET domain protein 1	64324	https://www.ncbi.nlm.nih.gov/gene/?term=64324
Q96MT3	PRICKLE1	prickle planar cell polarity protein 1	144165	https://www.ncbi.nlm.nih.gov/gene/?term=144165
Q96PC2	IP6K3	inositol hexakisphosphate kinase 3	117283	https://www.ncbi.nlm.nih.gov/gene/?term=117283
Q96RR1	TWNK	twinkle mtDNA helicase	56652	https://www.ncbi.nlm.nih.gov/gene/?term=56652
Q99614	TTC1	tetratricopeptide repeat domain 1	7265	https://www.ncbi.nlm.nih.gov/gene/?term=7265
Q9BSK1	ZNF577	zinc finger protein 577	84765	https://www.ncbi.nlm.nih.gov/gene/?term=84765
Q9BTU6	PI4K2A	phosphatidylinositol 4-kinase type 2 alpha	55361	https://www.ncbi.nlm.nih.gov/gene/?term=55361
Q9BUL8	PDCD10	programmed cell death 10	11235	https://www.ncbi.nlm.nih.gov/gene/?term=11235
Q9BW27	NUP85	nucleoporin 85	79902	https://www.ncbi.nlm.nih.gov/gene/?term=79902
Q9BW30	TPPP3	tubulin polymerization promoting protein family member 3	51673	https://www.ncbi.nlm.nih.gov/gene/?term=51673
Q9BZI7	UPF3B	UPF3B, regulator of nonsense mediated mRNA decay	65109	https://www.ncbi.nlm.nih.gov/gene/?term=65109
Q9BZQ4	NMNAT2	nicotinamide nucleotide adenylyltransferase 2	23057	https://www.ncbi.nlm.nih.gov/gene/?term=23057
Q9H0I9	TKTL2	transketolase like 2	84076	https://www.ncbi.nlm.nih.gov/gene/?term=84076
Q9H2G2	SLK	STE20 like kinase	9748	https://www.ncbi.nlm.nih.gov/gene/?term=9748
Q9H4D5	NXF3	nuclear RNA export factor 3	56000	https://www.ncbi.nlm.nih.gov/gene/?term=56000
Q9H5I5	PIEZO2	piezo type mechanosensitive ion channel component 2	63895	https://www.ncbi.nlm.nih.gov/gene/?term=63895
Q9H6R6	ZDHHC6	zinc finger DHHC-type containing 6	64429	https://www.ncbi.nlm.nih.gov/gene/?term=64429
Q9H6W3	RIOX1	ribosomal oxygenase 1	79697	https://www.ncbi.nlm.nih.gov/gene/?term=79697
Q9HAT8	PELI2	pellino E3 ubiquitin protein ligase family member 2	57161	https://www.ncbi.nlm.nih.gov/gene/?term=57161
Q9NNW5	WDR6	WD repeat domain 6	11180	https://www.ncbi.nlm.nih.gov/gene/?term=11180
Q9NQT8	KIF13B	kinesin family member 13B	23303	https://www.ncbi.nlm.nih.gov/gene/?term=23303
Q9NSD9	FARSB	phenylalanyl-tRNA synthetase subunit beta	10056	https://www.ncbi.nlm.nih.gov/gene/?term=10056
Q9NUY8	TBC1D23	TBC1 domain family member 23	55773	https://www.ncbi.nlm.nih.gov/gene/?term=55773
Q9NW13	RBM28	RNA binding motif protein 28	55131	https://www.ncbi.nlm.nih.gov/gene/?term=55131
Q9NWS1	PARPBP	PARP1 binding protein	55010	https://www.ncbi.nlm.nih.gov/gene/?term=55010
Q9NYJ7	DLL3	delta like canonical Notch ligand 3	10683	https://www.ncbi.nlm.nih.gov/gene/?term=10683
Q9NYU2	UGGT1	UDP-glucose glycoprotein glucosyltransferase 1	56886	https://www.ncbi.nlm.nih.gov/gene/?term=56886
Q9NZ56	FMN2	formin 2	56776	https://www.ncbi.nlm.nih.gov/gene/?term=56776
Q9NZI5	GRHL1	grainyhead like transcription factor 1	29841	https://www.ncbi.nlm.nih.gov/gene/?term=29841
Q9UJ78	ZMYM5	zinc finger MYM-type containing 5	9205	https://www.ncbi.nlm.nih.gov/gene/?term=9205
Q9UJA5	TRMT6	tRNA methyltransferase 6	51605	https://www.ncbi.nlm.nih.gov/gene/?term=51605
Q9UJV3	MID2	midline 2	11043	https://www.ncbi.nlm.nih.gov/gene/?term=11043
Q9ULL8	SHROOM4	shroom family member 4	57477	https://www.ncbi.nlm.nih.gov/gene/?term=57477
Q9UM82	SPATA2	spermatogenesis associated 2	9825	https://www.ncbi.nlm.nih.gov/gene/?term=9825
Q9UNH6	SNX7	sorting nexin 7	51375	https://www.ncbi.nlm.nih.gov/gene/?term=51375
Q9UNU6	CYP8B1	cytochrome P450 family 8 subfamily B member 1	1582	https://www.ncbi.nlm.nih.gov/gene/?term=1582
Q9Y236	OSGIN2	oxidative stress induced growth inhibitor family member 2	734	https://www.ncbi.nlm.nih.gov/gene/?term=734
Q9Y2F5	ICE1	interactor of little elongation complex ELL subunit 1	23379	https://www.ncbi.nlm.nih.gov/gene/?term=23379
Q9Y3C8	UFC1	ubiquitin-fold modifier conjugating enzyme 1	51506	https://www.ncbi.nlm.nih.gov/gene/?term=51506
Q9Y4D7	PLXND1	plexin D1	23129	https://www.ncbi.nlm.nih.gov/gene/?term=23129
Q9Y4F4	TOGARAM1	TOG array regulator of axonemal microtubules 1	23116	https://www.ncbi.nlm.nih.gov/gene/?term=23116
Q9Y4K0	LOXL2	lysyl oxidase like 2	4017	https://www.ncbi.nlm.nih.gov/gene/?term=4017

## Sheet: 72 Down
userId	geneSymbol	geneName	entrezgene	gLink
A6NI15	MSGN1	mesogenin 1	343930	https://www.ncbi.nlm.nih.gov/gene/?term=343930
A6PVC2	TTLL8	tubulin tyrosine ligase like 8	164714	https://www.ncbi.nlm.nih.gov/gene/?term=164714
A8MQ14	ZNF850	zinc finger protein 850	342892	https://www.ncbi.nlm.nih.gov/gene/?term=342892
H3BV60	TGFBR3L	transforming growth factor beta receptor 3 like	100507588	https://www.ncbi.nlm.nih.gov/gene/?term=100507588
O00443	PIK3C2A	phosphatidylinositol-4-phosphate 3-kinase catalytic subunit type 2 alpha	5286	https://www.ncbi.nlm.nih.gov/gene/?term=5286
O00479	HMGN4	high mobility group nucleosomal binding domain 4	10473	https://www.ncbi.nlm.nih.gov/gene/?term=10473
O00560	SDCBP	syndecan binding protein	6386	https://www.ncbi.nlm.nih.gov/gene/?term=6386
O14686	KMT2D	lysine methyltransferase 2D	8085	https://www.ncbi.nlm.nih.gov/gene/?term=8085
O14776	TCERG1	transcription elongation regulator 1	10915	https://www.ncbi.nlm.nih.gov/gene/?term=10915
O14827	RASGRF2	Ras protein specific guanine nucleotide releasing factor 2	5924	https://www.ncbi.nlm.nih.gov/gene/?term=5924
O14917	PCDH17	protocadherin 17	27253	https://www.ncbi.nlm.nih.gov/gene/?term=27253
O15534	PER1	period circadian regulator 1	5187	https://www.ncbi.nlm.nih.gov/gene/?term=5187
O43149	ZZEF1	zinc finger ZZ-type and EF-hand domain containing 1	23140	https://www.ncbi.nlm.nih.gov/gene/?term=23140
O43290	SART1	spliceosome associated factor 1, recruiter of U4/U6.U5 tri-snRNP	9092	https://www.ncbi.nlm.nih.gov/gene/?term=9092
O60248	SOX15	SRY-box 15	6665	https://www.ncbi.nlm.nih.gov/gene/?term=6665
O60673	REV3L	REV3 like, DNA directed polymerase zeta catalytic subunit	5980	https://www.ncbi.nlm.nih.gov/gene/?term=5980
O75081	CBFA2T3	CBFA2/RUNX1 translocation partner 3	863	https://www.ncbi.nlm.nih.gov/gene/?term=863
O75116	ROCK2	Rho associated coiled-coil containing protein kinase 2	9475	https://www.ncbi.nlm.nih.gov/gene/?term=9475
O75528	TADA3	transcriptional adaptor 3	10474	https://www.ncbi.nlm.nih.gov/gene/?term=10474
O95049	TJP3	tight junction protein 3	27134	https://www.ncbi.nlm.nih.gov/gene/?term=27134
P01579	IFNG	interferon gamma	3458	https://www.ncbi.nlm.nih.gov/gene/?term=3458
P07949	RET	ret proto-oncogene	5979	https://www.ncbi.nlm.nih.gov/gene/?term=5979
P11142	HSPA8	heat shock protein family A (Hsp70) member 8	3312	https://www.ncbi.nlm.nih.gov/gene/?term=3312
P12259	F5	coagulation factor V	2153	https://www.ncbi.nlm.nih.gov/gene/?term=2153
P15328	FOLR1	folate receptor 1	2348	https://www.ncbi.nlm.nih.gov/gene/?term=2348
P15924	DSP	desmoplakin	1832	https://www.ncbi.nlm.nih.gov/gene/?term=1832
P25490	YY1	YY1 transcription factor	7528	https://www.ncbi.nlm.nih.gov/gene/?term=7528
P26038	MSN	moesin	4478	https://www.ncbi.nlm.nih.gov/gene/?term=4478
P28290	ITPRID2	ITPR interacting domain containing 2	6744	https://www.ncbi.nlm.nih.gov/gene/?term=6744
P30414	NKTR	natural killer cell triggering receptor	4820	https://www.ncbi.nlm.nih.gov/gene/?term=4820
P34969	HTR7	5-hydroxytryptamine receptor 7	3363	https://www.ncbi.nlm.nih.gov/gene/?term=3363
P35240	NF2	neurofibromin 2	4771	https://www.ncbi.nlm.nih.gov/gene/?term=4771
P35372	OPRM1	opioid receptor mu 1	4988	https://www.ncbi.nlm.nih.gov/gene/?term=4988
P36578	RPL4	ribosomal protein L4	6124	https://www.ncbi.nlm.nih.gov/gene/?term=6124
P42167	TMPO	thymopoietin	7112	https://www.ncbi.nlm.nih.gov/gene/?term=7112
P46013	MKI67	marker of proliferation Ki-67	4288	https://www.ncbi.nlm.nih.gov/gene/?term=4288
P46019	PHKA2	phosphorylase kinase regulatory subunit alpha 2	5256	https://www.ncbi.nlm.nih.gov/gene/?term=5256
P50552	VASP	vasodilator stimulated phosphoprotein	7408	https://www.ncbi.nlm.nih.gov/gene/?term=7408
P51160	PDE6C	phosphodiesterase 6C	5146	https://www.ncbi.nlm.nih.gov/gene/?term=5146
P53350	PLK1	polo like kinase 1	5347	https://www.ncbi.nlm.nih.gov/gene/?term=5347
P53794	SLC5A3	solute carrier family 5 member 3	6526	https://www.ncbi.nlm.nih.gov/gene/?term=6526
P53814	SMTN	smoothelin	6525	https://www.ncbi.nlm.nih.gov/gene/?term=6525
P56556	NDUFA6	NADH:ubiquinone oxidoreductase subunit A6	4700	https://www.ncbi.nlm.nih.gov/gene/?term=4700
P57088	TMEM33	transmembrane protein 33	55161	https://www.ncbi.nlm.nih.gov/gene/?term=55161
P61129	ZC3H6	zinc finger CCCH-type containing 6	376940	https://www.ncbi.nlm.nih.gov/gene/?term=376940
P78563	ADARB1	adenosine deaminase, RNA specific B1	104	https://www.ncbi.nlm.nih.gov/gene/?term=104
P82650	MRPS22	mitochondrial ribosomal protein S22	56945	https://www.ncbi.nlm.nih.gov/gene/?term=56945
P82930	MRPS34	mitochondrial ribosomal protein S34	65993	https://www.ncbi.nlm.nih.gov/gene/?term=65993
P98161	PKD1	polycystin 1, transient receptor potential channel interacting	5310	https://www.ncbi.nlm.nih.gov/gene/?term=5310
P98164	LRP2	LDL receptor related protein 2	4036	https://www.ncbi.nlm.nih.gov/gene/?term=4036
Q02410	APBA1	amyloid beta precursor protein binding family A member 1	320	https://www.ncbi.nlm.nih.gov/gene/?term=320
Q04912	MST1R	macrophage stimulating 1 receptor	4486	https://www.ncbi.nlm.nih.gov/gene/?term=4486
Q05516	ZBTB16	zinc finger and BTB domain containing 16	7704	https://www.ncbi.nlm.nih.gov/gene/?term=7704
Q05BV3	EML5	EMAP like 5	161436	https://www.ncbi.nlm.nih.gov/gene/?term=161436
Q12965	MYO1E	myosin IE	4643	https://www.ncbi.nlm.nih.gov/gene/?term=4643
Q13129	RLF	rearranged L-myc fusion	6018	https://www.ncbi.nlm.nih.gov/gene/?term=6018
Q16619	CTF1	cardiotrophin 1	1489	https://www.ncbi.nlm.nih.gov/gene/?term=1489
Q16760	DGKD	diacylglycerol kinase delta	8527	https://www.ncbi.nlm.nih.gov/gene/?term=8527
Q2LD37	KIAA1109	KIAA1109	84162	https://www.ncbi.nlm.nih.gov/gene/?term=84162
Q2M2I3	FAM83E	family with sequence similarity 83 member E	54854	https://www.ncbi.nlm.nih.gov/gene/?term=54854
Q2NKQ1	SGSM1	small G protein signaling modulator 1	129049	https://www.ncbi.nlm.nih.gov/gene/?term=129049
Q2TB10	ZNF800	zinc finger protein 800	168850	https://www.ncbi.nlm.nih.gov/gene/?term=168850
Q496J9	SV2C	synaptic vesicle glycoprotein 2C	22987	https://www.ncbi.nlm.nih.gov/gene/?term=22987
Q4G0T1	SCART1	scavenger receptor family member expressed on T cells 1	619207	https://www.ncbi.nlm.nih.gov/gene/?term=619207
Q5H9E4	SLC25A53	solute carrier family 25 member 53	401612	https://www.ncbi.nlm.nih.gov/gene/?term=401612
Q5H9K5	ZMAT1	zinc finger matrin-type 1	84460	https://www.ncbi.nlm.nih.gov/gene/?term=84460
Q5H9R4	ARMCX4	armadillo repeat containing X-linked 4	100131755	https://www.ncbi.nlm.nih.gov/gene/?term=100131755
Q5PRF9	SAMD4B	sterile alpha motif domain containing 4B	55095	https://www.ncbi.nlm.nih.gov/gene/?term=55095
Q5UIP0	RIF1	replication timing regulatory factor 1	55183	https://www.ncbi.nlm.nih.gov/gene/?term=55183
Q5VUA4	ZNF318	zinc finger protein 318	24149	https://www.ncbi.nlm.nih.gov/gene/?term=24149
Q5VWN6	TASOR2	transcription activation suppressor family member 2	54906	https://www.ncbi.nlm.nih.gov/gene/?term=54906
Q68BL7	OLFML2A	olfactomedin like 2A	169611	https://www.ncbi.nlm.nih.gov/gene/?term=169611
Q6KC79	NIPBL	NIPBL, cohesin loading factor	25836	https://www.ncbi.nlm.nih.gov/gene/?term=25836
Q6P444	MTFR2	mitochondrial fission regulator 2	113115	https://www.ncbi.nlm.nih.gov/gene/?term=113115
Q6PJG2	ELMSAN1	ELM2 and Myb/SANT domain containing 1	91748	https://www.ncbi.nlm.nih.gov/gene/?term=91748
Q6T4R5	NHS	NHS actin remodeling regulator	4810	https://www.ncbi.nlm.nih.gov/gene/?term=4810
Q6UWR7	ENPP6	ectonucleotide pyrophosphatase/phosphodiesterase 6	133121	https://www.ncbi.nlm.nih.gov/gene/?term=133121
Q6UWY5	OLFML1	olfactomedin like 1	283298	https://www.ncbi.nlm.nih.gov/gene/?term=283298
Q7KYR7	BTN2A1	butyrophilin subfamily 2 member A1	11120	https://www.ncbi.nlm.nih.gov/gene/?term=11120
Q7Z392	TRAPPC11	trafficking protein particle complex 11	60684	https://www.ncbi.nlm.nih.gov/gene/?term=60684
Q86SQ0	PHLDB2	pleckstrin homology like domain family B member 2	90102	https://www.ncbi.nlm.nih.gov/gene/?term=90102
Q86UL8	MAGI2	membrane associated guanylate kinase, WW and PDZ domain containing 2	9863	https://www.ncbi.nlm.nih.gov/gene/?term=9863
Q86VX9	MON1A	MON1 homolog A, secretory trafficking associated	84315	https://www.ncbi.nlm.nih.gov/gene/?term=84315
Q86XX4	FRAS1	Fraser extracellular matrix complex subunit 1	80144	https://www.ncbi.nlm.nih.gov/gene/?term=80144
Q8IVV2	LOXHD1	lipoxygenase homology domains 1	125336	https://www.ncbi.nlm.nih.gov/gene/?term=125336
Q8IWI9	MGA	MGA, MAX dimerization protein	23269	https://www.ncbi.nlm.nih.gov/gene/?term=23269
Q8IY92	SLX4	SLX4 structure-specific endonuclease subunit	84464	https://www.ncbi.nlm.nih.gov/gene/?term=84464
Q8IYI6	EXOC8	exocyst complex component 8	149371	https://www.ncbi.nlm.nih.gov/gene/?term=149371
Q8IZF6	ADGRG4	adhesion G protein-coupled receptor G4	139378	https://www.ncbi.nlm.nih.gov/gene/?term=139378
Q8IZK6	MCOLN2	mucolipin 2	255231	https://www.ncbi.nlm.nih.gov/gene/?term=255231
Q8N1K5	THEMIS	thymocyte selection associated	387357	https://www.ncbi.nlm.nih.gov/gene/?term=387357
Q8N4L1	TMEM151A	transmembrane protein 151A	256472	https://www.ncbi.nlm.nih.gov/gene/?term=256472
Q8N9F0	NAT8L	N-acetyltransferase 8 like	339983	https://www.ncbi.nlm.nih.gov/gene/?term=339983
Q8N9L1	ZIC4	Zic family member 4	84107	https://www.ncbi.nlm.nih.gov/gene/?term=84107
Q8NB42	ZNF527	zinc finger protein 527	84503	https://www.ncbi.nlm.nih.gov/gene/?term=84503
Q8NBL1	POGLUT1	protein O-glucosyltransferase 1	56983	https://www.ncbi.nlm.nih.gov/gene/?term=56983
Q8NEM0	MCPH1	microcephalin 1	79648	https://www.ncbi.nlm.nih.gov/gene/?term=79648
Q8NG94	OR11H1	olfactory receptor family 11 subfamily H member 1	81061	https://www.ncbi.nlm.nih.gov/gene/?term=81061
Q8TBY0	RBM46	RNA binding motif protein 46	166863	https://www.ncbi.nlm.nih.gov/gene/?term=166863
Q8TC76	FAM110B	family with sequence similarity 110 member B	90362	https://www.ncbi.nlm.nih.gov/gene/?term=90362
Q8TF46	DIS3L	DIS3 like exosome 3'-5' exoribonuclease	115752	https://www.ncbi.nlm.nih.gov/gene/?term=115752
Q96A28	SLAMF9	SLAM family member 9	89886	https://www.ncbi.nlm.nih.gov/gene/?term=89886
Q96EP9	SLC10A4	solute carrier family 10 member 4	201780	https://www.ncbi.nlm.nih.gov/gene/?term=201780
Q96H72	SLC39A13	solute carrier family 39 member 13	91252	https://www.ncbi.nlm.nih.gov/gene/?term=91252
Q96I23	PYURF	PIGY upstream reading frame	100996939	https://www.ncbi.nlm.nih.gov/gene/?term=100996939
Q96KM6	ZNF512B	zinc finger protein 512B	57473	https://www.ncbi.nlm.nih.gov/gene/?term=57473
Q96PV0	SYNGAP1	synaptic Ras GTPase activating protein 1	8831	https://www.ncbi.nlm.nih.gov/gene/?term=8831
Q96Q15	SMG1	SMG1, nonsense mediated mRNA decay associated PI3K related kinase	23049	https://www.ncbi.nlm.nih.gov/gene/?term=23049
Q96Q89	KIF20B	kinesin family member 20B	9585	https://www.ncbi.nlm.nih.gov/gene/?term=9585
Q96RL1	UIMC1	ubiquitin interaction motif containing 1	51720	https://www.ncbi.nlm.nih.gov/gene/?term=51720
Q96RR1	TWNK	twinkle mtDNA helicase	56652	https://www.ncbi.nlm.nih.gov/gene/?term=56652
Q96RY7	IFT140	intraflagellar transport 140	9742	https://www.ncbi.nlm.nih.gov/gene/?term=9742
Q96ST3	SIN3A	SIN3 transcription regulator family member A	25942	https://www.ncbi.nlm.nih.gov/gene/?term=25942
Q96ST8	CEP89	centrosomal protein 89	84902	https://www.ncbi.nlm.nih.gov/gene/?term=84902
Q99457	NAP1L3	nucleosome assembly protein 1 like 3	4675	https://www.ncbi.nlm.nih.gov/gene/?term=4675
Q99518	FMO2	flavin containing monooxygenase 2	2327	https://www.ncbi.nlm.nih.gov/gene/?term=2327
Q9BQE3	TUBA1C	tubulin alpha 1c	84790	https://www.ncbi.nlm.nih.gov/gene/?term=84790
Q9BTM1	H2AFJ	H2A histone family member J	55766	https://www.ncbi.nlm.nih.gov/gene/?term=55766
Q9BTX1	NDC1	NDC1 transmembrane nucleoporin	55706	https://www.ncbi.nlm.nih.gov/gene/?term=55706
Q9BUK6	MSTO1	misato mitochondrial distribution and morphology regulator 1	55154	https://www.ncbi.nlm.nih.gov/gene/?term=55154
Q9BV79	MECR	mitochondrial trans-2-enoyl-CoA reductase	51102	https://www.ncbi.nlm.nih.gov/gene/?term=51102
Q9BXP5	SRRT	serrate, RNA effector molecule	51593	https://www.ncbi.nlm.nih.gov/gene/?term=51593
Q9BZI7	UPF3B	UPF3B, regulator of nonsense mediated mRNA decay	65109	https://www.ncbi.nlm.nih.gov/gene/?term=65109
Q9BZQ8	FAM129A	family with sequence similarity 129 member A	116496	https://www.ncbi.nlm.nih.gov/gene/?term=116496
Q9C0I9	LRRC27	leucine rich repeat containing 27	80313	https://www.ncbi.nlm.nih.gov/gene/?term=80313
Q9H015	SLC22A4	solute carrier family 22 member 4	6583	https://www.ncbi.nlm.nih.gov/gene/?term=6583
Q9H254	SPTBN4	spectrin beta, non-erythrocytic 4	57731	https://www.ncbi.nlm.nih.gov/gene/?term=57731
Q9H3D4	TP63	tumor protein p63	8626	https://www.ncbi.nlm.nih.gov/gene/?term=8626
Q9H9L3	ISG20L2	interferon stimulated exonuclease gene 20 like 2	81875	https://www.ncbi.nlm.nih.gov/gene/?term=81875
Q9NNW5	WDR6	WD repeat domain 6	11180	https://www.ncbi.nlm.nih.gov/gene/?term=11180
Q9NPB6	PARD6A	par-6 family cell polarity regulator alpha	50855	https://www.ncbi.nlm.nih.gov/gene/?term=50855
Q9NPH0	ACP6	acid phosphatase 6, lysophosphatidic	51205	https://www.ncbi.nlm.nih.gov/gene/?term=51205
Q9NQ29	LUC7L	LUC7 like	55692	https://www.ncbi.nlm.nih.gov/gene/?term=55692
Q9NRL3	STRN4	striatin 4	29888	https://www.ncbi.nlm.nih.gov/gene/?term=29888
Q9NSV4	DIAPH3	diaphanous related formin 3	81624	https://www.ncbi.nlm.nih.gov/gene/?term=81624
Q9NUJ3	TCP11L1	t-complex 11 like 1	55346	https://www.ncbi.nlm.nih.gov/gene/?term=55346
Q9NUJ7	PLCXD1	phosphatidylinositol specific phospholipase C X domain containing 1	55344	https://www.ncbi.nlm.nih.gov/gene/?term=55344
Q9NUL3	STAU2	staufen double-stranded RNA binding protein 2	27067	https://www.ncbi.nlm.nih.gov/gene/?term=27067
Q9P275	USP36	ubiquitin specific peptidase 36	57602	https://www.ncbi.nlm.nih.gov/gene/?term=57602
Q9P2Y5	UVRAG	UV radiation resistance associated	7405	https://www.ncbi.nlm.nih.gov/gene/?term=7405
Q9UFH2	DNAH17	dynein axonemal heavy chain 17	8632	https://www.ncbi.nlm.nih.gov/gene/?term=8632
Q9UIG0	BAZ1B	bromodomain adjacent to zinc finger domain 1B	9031	https://www.ncbi.nlm.nih.gov/gene/?term=9031
Q9UJ83	HACL1	2-hydroxyacyl-CoA lyase 1	26061	https://www.ncbi.nlm.nih.gov/gene/?term=26061
Q9UPT8	ZC3H4	zinc finger CCCH-type containing 4	23211	https://www.ncbi.nlm.nih.gov/gene/?term=23211
Q9Y2H2	INPP5F	inositol polyphosphate-5-phosphatase F	22876	https://www.ncbi.nlm.nih.gov/gene/?term=22876
Q9Y2M2	SSUH2	ssu-2 homolog (C. elegans)	51066	https://www.ncbi.nlm.nih.gov/gene/?term=51066
Q9Y3C8	UFC1	ubiquitin-fold modifier conjugating enzyme 1	51506	https://www.ncbi.nlm.nih.gov/gene/?term=51506
Q9Y5I1	PCDHA11	protocadherin alpha 11	56138	https://www.ncbi.nlm.nih.gov/gene/?term=56138
Q9Y5P3	RAI2	retinoic acid induced 2	10742	https://www.ncbi.nlm.nih.gov/gene/?term=10742
Q9Y673	ALG5	ALG5, dolichyl-phosphate beta-glucosyltransferase	29880	https://www.ncbi.nlm.nih.gov/gene/?term=29880

## Sheet: 72UP
userId	geneSymbol	geneName	entrezgene	gLink
A3KN83	SBNO1	strawberry notch homolog 1	55206	https://www.ncbi.nlm.nih.gov/gene/?term=55206
A6NES4	MROH2A	maestro heat like repeat family member 2A	339766	https://www.ncbi.nlm.nih.gov/gene/?term=339766
A6NK59	ASB14	ankyrin repeat and SOCS box containing 14	142686	https://www.ncbi.nlm.nih.gov/gene/?term=142686
A7MD48	SRRM4	serine/arginine repetitive matrix 4	84530	https://www.ncbi.nlm.nih.gov/gene/?term=84530
O00425	IGF2BP3	insulin like growth factor 2 mRNA binding protein 3	10643	https://www.ncbi.nlm.nih.gov/gene/?term=10643
O15042	U2SURP	U2 snRNP associated SURP domain containing	23350	https://www.ncbi.nlm.nih.gov/gene/?term=23350
O15060	ZBTB39	zinc finger and BTB domain containing 39	9880	https://www.ncbi.nlm.nih.gov/gene/?term=9880
O15072	ADAMTS3	ADAM metallopeptidase with thrombospondin type 1 motif 3	9508	https://www.ncbi.nlm.nih.gov/gene/?term=9508
O15457	MSH4	mutS homolog 4	4438	https://www.ncbi.nlm.nih.gov/gene/?term=4438
O15480	MAGEB3	MAGE family member B3	4114	https://www.ncbi.nlm.nih.gov/gene/?term=4114
O43156	TTI1	TELO2 interacting protein 1	9675	https://www.ncbi.nlm.nih.gov/gene/?term=9675
O43763	TLX2	T cell leukemia homeobox 2	3196	https://www.ncbi.nlm.nih.gov/gene/?term=3196
O43847	NRDC	nardilysin convertase	4898	https://www.ncbi.nlm.nih.gov/gene/?term=4898
O60762	DPM1	dolichyl-phosphate mannosyltransferase subunit 1, catalytic	8813	https://www.ncbi.nlm.nih.gov/gene/?term=8813
O75925	PIAS1	protein inhibitor of activated STAT 1	8554	https://www.ncbi.nlm.nih.gov/gene/?term=8554
O95185	UNC5C	unc-5 netrin receptor C	8633	https://www.ncbi.nlm.nih.gov/gene/?term=8633
O95229	ZWINT	ZW10 interacting kinetochore protein	11130	https://www.ncbi.nlm.nih.gov/gene/?term=11130
P00540	MOS	MOS proto-oncogene, serine/threonine kinase	4342	https://www.ncbi.nlm.nih.gov/gene/?term=4342
P04275	VWF	von Willebrand factor	7450	https://www.ncbi.nlm.nih.gov/gene/?term=7450
P05111	INHA	inhibin subunit alpha	3623	https://www.ncbi.nlm.nih.gov/gene/?term=3623
P08727	KRT19	keratin 19	3880	https://www.ncbi.nlm.nih.gov/gene/?term=3880
P14923	JUP	junction plakoglobin	3728	https://www.ncbi.nlm.nih.gov/gene/?term=3728
P16403	HIST1H1C	histone cluster 1 H1 family member c	3006	https://www.ncbi.nlm.nih.gov/gene/?term=3006
P20929	NEB	nebulin	4703	https://www.ncbi.nlm.nih.gov/gene/?term=4703
P29274	ADORA2A	adenosine A2a receptor	135	https://www.ncbi.nlm.nih.gov/gene/?term=135
P31948	STIP1	stress induced phosphoprotein 1	10963	https://www.ncbi.nlm.nih.gov/gene/?term=10963
P38432	COIL	coilin	8161	https://www.ncbi.nlm.nih.gov/gene/?term=8161
P39210	MPV17	mitochondrial inner membrane protein MPV17	4358	https://www.ncbi.nlm.nih.gov/gene/?term=4358
P46531	NOTCH1	notch receptor 1	4851	https://www.ncbi.nlm.nih.gov/gene/?term=4851
P48552	NRIP1	nuclear receptor interacting protein 1	8204	https://www.ncbi.nlm.nih.gov/gene/?term=8204
P48668	KRT6C	keratin 6C	286887	https://www.ncbi.nlm.nih.gov/gene/?term=286887
P49750	YLPM1	YLP motif containing 1	56252	https://www.ncbi.nlm.nih.gov/gene/?term=56252
P51797	CLCN6	chloride voltage-gated channel 6	1185	https://www.ncbi.nlm.nih.gov/gene/?term=1185
P51797	NPPA-AS1	NPPA antisense RNA 1	100379251	https://www.ncbi.nlm.nih.gov/gene/?term=100379251
P54257	HAP1	huntingtin associated protein 1	9001	https://www.ncbi.nlm.nih.gov/gene/?term=9001
P57771	RGS8	regulator of G protein signaling 8	85397	https://www.ncbi.nlm.nih.gov/gene/?term=85397
P78508	KCNJ10	potassium voltage-gated channel subfamily J member 10	3766	https://www.ncbi.nlm.nih.gov/gene/?term=3766
Q00341	HDLBP	high density lipoprotein binding protein	3069	https://www.ncbi.nlm.nih.gov/gene/?term=3069
Q02846	GUCY2D	guanylate cyclase 2D, retinal	3000	https://www.ncbi.nlm.nih.gov/gene/?term=3000
Q03252	LMNB2	lamin B2	84823	https://www.ncbi.nlm.nih.gov/gene/?term=84823
Q03989	ARID5A	AT-rich interaction domain 5A	10865	https://www.ncbi.nlm.nih.gov/gene/?term=10865
Q09666	AHNAK	AHNAK nucleoprotein	79026	https://www.ncbi.nlm.nih.gov/gene/?term=79026
Q13310	PABPC4	poly(A) binding protein cytoplasmic 4	8761	https://www.ncbi.nlm.nih.gov/gene/?term=8761
Q14331	FRG1	FSHD region gene 1	2483	https://www.ncbi.nlm.nih.gov/gene/?term=2483
Q14683	SMC1A	structural maintenance of chromosomes 1A	8243	https://www.ncbi.nlm.nih.gov/gene/?term=8243
Q14774	HLX	H2.0 like homeobox	3142	https://www.ncbi.nlm.nih.gov/gene/?term=3142
Q15393	SF3B3	splicing factor 3b subunit 3	23450	https://www.ncbi.nlm.nih.gov/gene/?term=23450
Q15569	TESK1	testis associated actin remodelling kinase 1	7016	https://www.ncbi.nlm.nih.gov/gene/?term=7016
Q1RMZ1	BMT2	base methyltransferase of 25S rRNA 2 homolog	154743	https://www.ncbi.nlm.nih.gov/gene/?term=154743
Q29RF7	PDS5A	PDS5 cohesin associated factor A	23244	https://www.ncbi.nlm.nih.gov/gene/?term=23244
Q2KHN1	RNF151	ring finger protein 151	146310	https://www.ncbi.nlm.nih.gov/gene/?term=146310
Q494U1	PLEKHN1	pleckstrin homology domain containing N1	84069	https://www.ncbi.nlm.nih.gov/gene/?term=84069
Q53GI3	ZNF394	zinc finger protein 394	84124	https://www.ncbi.nlm.nih.gov/gene/?term=84124
Q5H9L2	TCEAL5	transcription elongation factor A like 5	340543	https://www.ncbi.nlm.nih.gov/gene/?term=340543
Q5T655	CFAP58	cilia and flagella associated protein 58	159686	https://www.ncbi.nlm.nih.gov/gene/?term=159686
Q5TIE3	VWA5B1	von Willebrand factor A domain containing 5B1	127731	https://www.ncbi.nlm.nih.gov/gene/?term=127731
Q5VST9	OBSCN	obscurin, cytoskeletal calmodulin and titin-interacting RhoGEF	84033	https://www.ncbi.nlm.nih.gov/gene/?term=84033
Q66K74	MAP1S	microtubule associated protein 1S	55201	https://www.ncbi.nlm.nih.gov/gene/?term=55201
Q6NT04	TIGD7	tigger transposable element derived 7	91151	https://www.ncbi.nlm.nih.gov/gene/?term=91151
Q6P2E9	EDC4	enhancer of mRNA decapping 4	23644	https://www.ncbi.nlm.nih.gov/gene/?term=23644
Q6P3R8	NEK5	NIMA related kinase 5	341676	https://www.ncbi.nlm.nih.gov/gene/?term=341676
Q6UW49	SPESP1	sperm equatorial segment protein 1	246777	https://www.ncbi.nlm.nih.gov/gene/?term=246777
Q6UWV6	ENPP7	ectonucleotide pyrophosphatase/phosphodiesterase 7	339221	https://www.ncbi.nlm.nih.gov/gene/?term=339221
Q6ZMN7	PDZRN4	PDZ domain containing ring finger 4	29951	https://www.ncbi.nlm.nih.gov/gene/?term=29951
Q6ZSJ8	C1orf122	chromosome 1 open reading frame 122	127687	https://www.ncbi.nlm.nih.gov/gene/?term=127687
Q7RTP6	MICAL3	microtubule associated monooxygenase, calponin and LIM domain containing 3	57553	https://www.ncbi.nlm.nih.gov/gene/?term=57553
Q86WV1	SKAP1	src kinase associated phosphoprotein 1	8631	https://www.ncbi.nlm.nih.gov/gene/?term=8631
Q86Y82	STX12	syntaxin 12	23673	https://www.ncbi.nlm.nih.gov/gene/?term=23673
Q8IWR0	ZC3H7A	zinc finger CCCH-type containing 7A	29066	https://www.ncbi.nlm.nih.gov/gene/?term=29066
Q8IWW6	ARHGAP12	Rho GTPase activating protein 12	94134	https://www.ncbi.nlm.nih.gov/gene/?term=94134
Q8IWX5	SGPP2	sphingosine-1-phosphate phosphatase 2	130367	https://www.ncbi.nlm.nih.gov/gene/?term=130367
Q8IXT5	RBM12B	RNA binding motif protein 12B	389677	https://www.ncbi.nlm.nih.gov/gene/?term=389677
Q8IY33	MICALL2	MICAL like 2	79778	https://www.ncbi.nlm.nih.gov/gene/?term=79778
Q8IZU3	SYCP3	synaptonemal complex protein 3	50511	https://www.ncbi.nlm.nih.gov/gene/?term=50511
Q8N344	MIER2	MIER family member 2	54531	https://www.ncbi.nlm.nih.gov/gene/?term=54531
Q8N8D7	NKAIN3	sodium/potassium transporting ATPase interacting 3	286183	https://www.ncbi.nlm.nih.gov/gene/?term=286183
Q8NDG6	TDRD9	tudor domain containing 9	122402	https://www.ncbi.nlm.nih.gov/gene/?term=122402
Q8NER1	TRPV1	transient receptor potential cation channel subfamily V member 1	7442	https://www.ncbi.nlm.nih.gov/gene/?term=7442
Q8NH74	OR10A6	olfactory receptor family 10 subfamily A member 6 (gene/pseudogene)	390093	https://www.ncbi.nlm.nih.gov/gene/?term=390093
Q8TBC3	SHKBP1	SH3KBP1 binding protein 1	92799	https://www.ncbi.nlm.nih.gov/gene/?term=92799
Q8TBE9	NANP	N-acetylneuraminic acid phosphatase	140838	https://www.ncbi.nlm.nih.gov/gene/?term=140838
Q8TDM6	DLG5	discs large MAGUK scaffold protein 5	9231	https://www.ncbi.nlm.nih.gov/gene/?term=9231
Q8TDR4	TCP10L	t-complex 10 like	140290	https://www.ncbi.nlm.nih.gov/gene/?term=140290
Q8TEX9	IPO4	importin 4	79711	https://www.ncbi.nlm.nih.gov/gene/?term=79711
Q8WXG9	ADGRV1	adhesion G protein-coupled receptor V1	84059	https://www.ncbi.nlm.nih.gov/gene/?term=84059
Q92540	SMG7	SMG7, nonsense mediated mRNA decay factor	9887	https://www.ncbi.nlm.nih.gov/gene/?term=9887
Q92804	TAF15	TATA-box binding protein associated factor 15	8148	https://www.ncbi.nlm.nih.gov/gene/?term=8148
Q92878	RAD50	RAD50 double strand break repair protein	10111	https://www.ncbi.nlm.nih.gov/gene/?term=10111
Q92953	KCNB2	potassium voltage-gated channel subfamily B member 2	9312	https://www.ncbi.nlm.nih.gov/gene/?term=9312
Q969P0	IGSF8	immunoglobulin superfamily member 8	93185	https://www.ncbi.nlm.nih.gov/gene/?term=93185
Q96BM1	ANKRD9	ankyrin repeat domain 9	122416	https://www.ncbi.nlm.nih.gov/gene/?term=122416
Q96EA4	SPDL1	spindle apparatus coiled-coil protein 1	54908	https://www.ncbi.nlm.nih.gov/gene/?term=54908
Q96GC6	ZNF274	zinc finger protein 274	10782	https://www.ncbi.nlm.nih.gov/gene/?term=10782
Q96KN7	RPGRIP1	RPGR interacting protein 1	57096	https://www.ncbi.nlm.nih.gov/gene/?term=57096
Q96M34	TEX55	testis expressed 55	152405	https://www.ncbi.nlm.nih.gov/gene/?term=152405
Q96MT3	PRICKLE1	prickle planar cell polarity protein 1	144165	https://www.ncbi.nlm.nih.gov/gene/?term=144165
Q96PE6	ZIM3	zinc finger imprinted 3	114026	https://www.ncbi.nlm.nih.gov/gene/?term=114026
Q96QP1	ALPK1	alpha kinase 1	80216	https://www.ncbi.nlm.nih.gov/gene/?term=80216
Q99536	VAT1	vesicle amine transport 1	10493	https://www.ncbi.nlm.nih.gov/gene/?term=10493
Q9BPW8	NIPSNAP1	nipsnap homolog 1	8508	https://www.ncbi.nlm.nih.gov/gene/?term=8508
Q9BRX2	PELO	pelota mRNA surveillance and ribosome rescue factor	53918	https://www.ncbi.nlm.nih.gov/gene/?term=53918
Q9BSK1	ZNF577	zinc finger protein 577	84765	https://www.ncbi.nlm.nih.gov/gene/?term=84765
Q9BSL1	UBAC1	UBA domain containing 1	10422	https://www.ncbi.nlm.nih.gov/gene/?term=10422
Q9BTU6	PI4K2A	phosphatidylinositol 4-kinase type 2 alpha	55361	https://www.ncbi.nlm.nih.gov/gene/?term=55361
Q9BY77	POLDIP3	DNA polymerase delta interacting protein 3	84271	https://www.ncbi.nlm.nih.gov/gene/?term=84271
Q9GZV8	PRDM14	PR/SET domain 14	63978	https://www.ncbi.nlm.nih.gov/gene/?term=63978
Q9H106	SIRPD	signal regulatory protein delta	128646	https://www.ncbi.nlm.nih.gov/gene/?term=128646
Q9H1K0	RBSN	rabenosyn, RAB effector	64145	https://www.ncbi.nlm.nih.gov/gene/?term=64145
Q9H3H1	TRIT1	tRNA isopentenyltransferase 1	54802	https://www.ncbi.nlm.nih.gov/gene/?term=54802
Q9H4L5	OSBPL3	oxysterol binding protein like 3	26031	https://www.ncbi.nlm.nih.gov/gene/?term=26031
Q9H5I5	PIEZO2	piezo type mechanosensitive ion channel component 2	63895	https://www.ncbi.nlm.nih.gov/gene/?term=63895
Q9H5L6	THAP9	THAP domain containing 9	79725	https://www.ncbi.nlm.nih.gov/gene/?term=79725
Q9H6W3	RIOX1	ribosomal oxygenase 1	79697	https://www.ncbi.nlm.nih.gov/gene/?term=79697
Q9H7B4	SMYD3	SET and MYND domain containing 3	64754	https://www.ncbi.nlm.nih.gov/gene/?term=64754
Q9H7M6	ZSWIM4	zinc finger SWIM-type containing 4	65249	https://www.ncbi.nlm.nih.gov/gene/?term=65249
Q9H8N7	ZNF395	zinc finger protein 395	55893	https://www.ncbi.nlm.nih.gov/gene/?term=55893
Q9HBL0	TNS1	tensin 1	7145	https://www.ncbi.nlm.nih.gov/gene/?term=7145
Q9NQS1	AVEN	apoptosis and caspase activation inhibitor	57099	https://www.ncbi.nlm.nih.gov/gene/?term=57099
Q9NS87	KIF15	kinesin family member 15	56992	https://www.ncbi.nlm.nih.gov/gene/?term=56992
Q9NS93	TM7SF3	transmembrane 7 superfamily member 3	51768	https://www.ncbi.nlm.nih.gov/gene/?term=51768
Q9NTI5	PDS5B	PDS5 cohesin associated factor B	23047	https://www.ncbi.nlm.nih.gov/gene/?term=23047
Q9NXL9	MCM9	minichromosome maintenance 9 homologous recombination repair factor	254394	https://www.ncbi.nlm.nih.gov/gene/?term=254394
Q9NZ72	STMN3	stathmin 3	50861	https://www.ncbi.nlm.nih.gov/gene/?term=50861
Q9NZJ5	EIF2AK3	eukaryotic translation initiation factor 2 alpha kinase 3	9451	https://www.ncbi.nlm.nih.gov/gene/?term=9451
Q9P0L9	PKD2L1	polycystin 2 like 1, transient receptor potential cation channel	9033	https://www.ncbi.nlm.nih.gov/gene/?term=9033
Q9UGR2	ZC3H7B	zinc finger CCCH-type containing 7B	23264	https://www.ncbi.nlm.nih.gov/gene/?term=23264
Q9UHJ6	SHPK	sedoheptulokinase	23729	https://www.ncbi.nlm.nih.gov/gene/?term=23729
Q9UL68	MYT1L	myelin transcription factor 1 like	23040	https://www.ncbi.nlm.nih.gov/gene/?term=23040
Q9UMZ2	SYNRG	synergin gamma	11276	https://www.ncbi.nlm.nih.gov/gene/?term=11276
Q9UPZ6	THSD7A	thrombospondin type 1 domain containing 7A	221981	https://www.ncbi.nlm.nih.gov/gene/?term=221981
Q9Y236	OSGIN2	oxidative stress induced growth inhibitor family member 2	734	https://www.ncbi.nlm.nih.gov/gene/?term=734
Q9Y2K2	SIK3	SIK family kinase 3	23387	https://www.ncbi.nlm.nih.gov/gene/?term=23387
Q9Y2L5	TRAPPC8	trafficking protein particle complex 8	22878	https://www.ncbi.nlm.nih.gov/gene/?term=22878
Q9Y5K3	PCYT1B	phosphate cytidylyltransferase 1, choline, beta	9468	https://www.ncbi.nlm.nih.gov/gene/?term=9468
Q9Y6M5	SLC30A1	solute carrier family 30 member 1	7779	https://www.ncbi.nlm.nih.gov/gene/?term=7779
