# Supplementary material for: Establishment of Human-Induced Pluripotent Stem Cell-Derived Neurons—A Promising In Vitro Model for a Molecular Study of Rabies Virus and Host Interaction
Source: Int J Mol Sci. 2021 Nov 5;22(21):11986. doi: 10.3390/ijms222111986 (PMC8584829; doi:10.3390/ijms222111986)
Supplement: Supplementary file 1 [file ijms-22-11986-s001.zip › ijms-1414770-supplementary/Supplementary File 3 - GO and fold change for neuronal activity and chaperones.xlsx]

## Sheet: Neuronal activity
Gene.name	GO.term.accession	GO.term.name	GO.domain	Protein	DEP_8h	DEP_24h	DEP_48h	DEP_72h
RASGRF2	GO:0060291	long-term synaptic potentiation	biological_process	O14827	2.96617	-0.229303	-1.40799	-2.71821		Significantly change
LAMA2	GO:0032224	positive regulation of synaptic transmission, cholinergic	biological_process	P24043	1.36895	-0.598942	-1.43671	-0.799149		Significantly change
HTR5A	GO:0007268	chemical synaptic transmission	biological_process	P47898	1.24869	0.0936749	-0.259275	-0.0408883
SV2C	GO:0007268	chemical synaptic transmission	biological_process	Q496J9	-5.21302	0.43716	-0.322354	-1.12311
HTR7	GO:0007268	chemical synaptic transmission	biological_process	P34969	-2.80005	-0.613456	1.87953	-2.36267
MYCBPAP	GO:0007268	chemical synaptic transmission	biological_process	Q8TBZ2	-1.32682	0.0995799	-0.458353	-0.410506
MX2	GO:0098884	postsynaptic neurotransmitter receptor internalization	biological_process	P20592	-0.84477	0.358425	-1.17758	-0.491829
SIX4	GO:0008582	regulation of synaptic growth at neuromuscular junction	biological_process	Q9UIU6	0.434264	2.2858	-1.90978	-1.22214
P2RX3	GO:0060079	excitatory postsynaptic potential	biological_process	P56373	-0.584589	-0.507131	-3.4064	-0.263643
P2RX3	GO:0007268	chemical synaptic transmission	biological_process	P56373	-0.584589	-0.507131	-3.4064	-0.263643
P2RX3	GO:0007274	neuromuscular synaptic transmission	biological_process	P56373	-0.584589	-0.507131	-3.4064	-0.263643
P2RX3	GO:0048167	regulation of synaptic plasticity	biological_process	P56373	-0.584589	-0.507131	-3.4064	-0.263643
P2RX3	GO:0050804	modulation of chemical synaptic transmission	biological_process	P56373	-0.584589	-0.507131	-3.4064	-0.263643
MCTP1	GO:0048168	regulation of neuronal synaptic plasticity	biological_process	Q6DN14	-0.992244	1.43707	-1.97712	-0.964208
KIAA1109	GO:0048488	synaptic vesicle endocytosis	biological_process	Q2LD37	-0.642372	-0.149075	-1.52657	-1.50993
EEA1	GO:0016189	synaptic vesicle to endosome fusion	biological_process	Q15075	-0.642372	-0.149075	-1.52657	-1.50993
SLC30A3	GO:0099180	zinc ion import into synaptic vesicle	biological_process	Q99726	1.40756	1.86975	0.854456	0.461978
PLD2	GO:0036465	synaptic vesicle recycling	biological_process	O14939	-0.142632	1.55245	-0.0816307	1.21485
PCLO	GO:0048790	maintenance of presynaptic active zone structure	biological_process	Q9Y6V0	0.642817	1.26728	-0.455381	0.506177
PCLO	GO:0016079	synaptic vesicle exocytosis	biological_process	Q9Y6V0	0.642817	1.26728	-0.455381	0.506177
PCLO	GO:1904071	presynaptic active zone assembly	biological_process	Q9Y6V0	0.642817	1.26728	-0.455381	0.506177
PCLO	GO:0097091	synaptic vesicle clustering	biological_process	Q9Y6V0	0.642817	1.26728	-0.455381	0.506177
ATP1A2	GO:0051966	regulation of synaptic transmission, glutamatergic	biological_process	P50993	1.12813	1.55875	0.85992	0.536866
ADORA2A	GO:0007271	synaptic transmission, cholinergic	biological_process	P29274	1.24138	0.70784	-3.91582	1.95352
ADORA2A	GO:0035249	synaptic transmission, glutamatergic	biological_process	P29274	1.24138	0.70784	-3.91582	1.95352
ADORA2A	GO:0051968	positive regulation of synaptic transmission, glutamatergic	biological_process	P29274	1.24138	0.70784	-3.91582	1.95352
ADORA2A	GO:0060079	excitatory postsynaptic potential	biological_process	P29274	1.24138	0.70784	-3.91582	1.95352
ADORA2A	GO:1900273	positive regulation of long-term synaptic potentiation	biological_process	P29274	1.24138	0.70784	-3.91582	1.95352
ADORA2A	GO:2000300	regulation of synaptic vesicle exocytosis	biological_process	P29274	1.24138	0.70784	-3.91582	1.95352
TRPV1	GO:0060079	excitatory postsynaptic potential	biological_process	Q8NER1	-1.38374	0.216456	-1.57496	2.28127
SNCA	GO:0007268	chemical synaptic transmission	biological_process	P37840	-1.17413	-1.54203	-1.087	1.26109
SNCA	GO:0048488	synaptic vesicle endocytosis	biological_process	P37840	-1.17413	-1.54203	-1.087	1.26109
SNCA	GO:0016079	synaptic vesicle exocytosis	biological_process	P37840	-1.17413	-1.54203	-1.087	1.26109
SNCA	GO:0016082	synaptic vesicle priming	biological_process	P37840	-1.17413	-1.54203	-1.087	1.26109
SNCA	GO:0051583	dopamine uptake involved in synaptic transmission	biological_process	P37840	-1.17413	-1.54203	-1.087	1.26109
SNCA	GO:0051585	negative regulation of dopamine uptake involved in synaptic transmission	biological_process	P37840	-1.17413	-1.54203	-1.087	1.26109
SNCA	GO:1903421	regulation of synaptic vesicle recycling	biological_process	P37840	-1.17413	-1.54203	-1.087	1.26109
HAP1	GO:0007268	chemical synaptic transmission	biological_process	P54257	-0.719014	1.03122	-1.38902	1.32207
HAP1	GO:0032230	positive regulation of synaptic transmission, GABAergic	biological_process	P54257	-0.719014	1.03122	-1.38902	1.32207
LRRK2	GO:1902803	regulation of synaptic vesicle transport	biological_process	Q5S007	-0.593428	1.50845	0.735769	1.14004
LRRK2	GO:0060079	excitatory postsynaptic potential	biological_process	Q5S007	-0.593428	1.50845	0.735769	1.14004
LRRK2	GO:2000300	regulation of synaptic vesicle exocytosis	biological_process	Q5S007	-0.593428	1.50845	0.735769	1.14004
LRRK2	GO:0051966	regulation of synaptic transmission, glutamatergic	biological_process	Q5S007	-0.593428	1.50845	0.735769	1.14004
LRRK2	GO:0090394	negative regulation of excitatory postsynaptic potential	biological_process	Q5S007	-0.593428	1.50845	0.735769	1.14004
LRRK2	GO:1900242	regulation of synaptic vesicle endocytosis	biological_process	Q5S007	-0.593428	1.50845	0.735769	1.14004
LRRK2	GO:1900244	positive regulation of synaptic vesicle endocytosis	biological_process	Q5S007	-0.593428	1.50845	0.735769	1.14004
RHOA	GO:1905274	regulation of modification of postsynaptic actin cytoskeleton	biological_process	P61586	-0.132336	-1.79018	-0.560208	-0.504016
PXK	GO:0050804	modulation of chemical synaptic transmission	biological_process	Q7Z7A4	1.29891	-2.74167	0.363113	-1.35874
RAPGEF2	GO:0048167	regulation of synaptic plasticity	biological_process	Q9Y4G8	0.656708	-2.26935	1.09674	-1.54392
TSPOAP1	GO:0099509	regulation of presynaptic cytosolic calcium ion concentration	biological_process	O95153	-1.65457	-1.58123	1.23531	-0.86307
ADARB1	GO:0007274	neuromuscular synaptic transmission	biological_process	P78563	-1.31189	-1.3245	-3.11317	-1.48304
KCNK3	GO:0007268	chemical synaptic transmission	biological_process	O14649	1.09925	-0.484431	0.57631	-0.500646
STON2	GO:0036465	synaptic vesicle recycling	biological_process	Q8WXE9	-0.121384	1.21065	2.46675	0.173398
STON2	GO:0048488	synaptic vesicle endocytosis	biological_process	Q8WXE9	-0.121384	1.21065	2.46675	0.173398
ZDHHC15	GO:0016188	synaptic vesicle maturation	biological_process	Q96MV8	-0.054359	-1.27735	-0.284004	-0.136271
CEP89	GO:0007268	chemical synaptic transmission	biological_process	Q96ST8	-0.83836	-0.66089	-0.406435	-1.02029
PCDH17	GO:0050805	negative regulation of synaptic transmission	biological_process	O14917	0.997384	0.00317856	-2.35354	-2.95318
PCDH17	GO:0099560	synaptic membrane adhesion	biological_process	O14917	0.997384	0.00317856	-2.35354	-2.95318
PCDH17	GO:1904071	presynaptic active zone assembly	biological_process	O14917	0.997384	0.00317856	-2.35354	-2.95318
PCDH17	GO:2000807	regulation of synaptic vesicle clustering	biological_process	O14917	0.997384	0.00317856	-2.35354	-2.95318
SDCBP	GO:0007268	chemical synaptic transmission	biological_process	O00560	-2.85155	0.313056	0.291762	-3.48101
PACSIN1	GO:0048488	synaptic vesicle endocytosis	biological_process	Q9BY11	-1.15385	1.61031	-0.243887	0.709751
SYNGAP1	GO:0048167	regulation of synaptic plasticity	biological_process	Q96PV0	0.3552	1.06324	-0.051827	-2.54332
PLCB1	GO:0099170	postsynaptic modulation of chemical synaptic transmission	biological_process	Q9NQ66	1.29382	0.910932	0.309293	-0.467859
PLCB1	GO:0099178	regulation of retrograde trans-synaptic signaling by endocanabinoid	biological_process	Q9NQ66	1.29382	0.910932	0.309293	-0.467859
APBA1	GO:0007268	chemical synaptic transmission	biological_process	Q02410	0.274615	1.05441	0.36846	-1.73124
APBA1	GO:2000300	regulation of synaptic vesicle exocytosis	biological_process	Q02410	0.274615	1.05441	0.36846	-1.73124
GRIN3A	GO:0060078	regulation of postsynaptic membrane potential	biological_process	Q8TCU5	1.14881	1.86741	1.33544	-0.276806
GRIN3A	GO:2000300	regulation of synaptic vesicle exocytosis	biological_process	Q8TCU5	1.14881	1.86741	1.33544	-0.276806
SYNGAP1	GO:0048169	regulation of long-term neuronal synaptic plasticity	biological_process	Q96PV0	0.3552	1.06324	-0.051827	-2.54332
SYNGAP1	GO:0098880	maintenance of postsynaptic specialization structure	biological_process	Q96PV0	0.3552	1.06324	-0.051827	-2.54332
KCNJ10	GO:0048169	regulation of long-term neuronal synaptic plasticity	biological_process	P78508	1.70612	2.95871	3.51107	2.25518

## Sheet: chaperones
Gene.name	GO.term.accession	GO.term.name	GO.domain	Protein	Cluster	DEP_8h	DEP_24h	DEP_48h	DEP_72h
GET4	GO:0051087	chaperone binding	molecular_function	Q7L5D6	3	-1.3115	0.216593	-0.67636	0.792916		Significantly change
TSC2	GO:0051879	Hsp90 protein binding	molecular_function	P49815	3	-1.27483	-0.146459	-1.05118	-0.759548		Significantly change
CCT6A	GO:0044183	protein folding chaperone	molecular_function	P40227	3	-2.02784	-1.27405	-0.57785	-0.95881
SSUH2	GO:0031072	heat shock protein binding	molecular_function	Q9Y2M2	4	-0.693455	1.91064	-0.912338	-1.53716
HSPA8	GO:0051087	chaperone binding	molecular_function	P11142	4	-0.834791	1.15125	-1.45607	-2.14556
HSPA8	GO:0044183	protein folding chaperone	molecular_function	P11142	4	-0.834791	1.15125	-1.45607	-2.14556
HSPA8	GO:0031072	heat shock protein binding	molecular_function	P11142	4	-0.834791	1.15125	-1.45607	-2.14556
ATP1A2	GO:0051087	chaperone binding	molecular_function	P50993	5	1.12813	1.55875	0.85992	0.536866
SNCA	GO:0030544	Hsp70 protein binding	molecular_function	P37840	6	-1.17413	-1.54203	-1.087	1.26109
CCT6B	GO:0044183	protein folding chaperone	molecular_function	Q92526	6	0.306595	-1.40518	-1.33605	0.317585
NR3C1	GO:0051879	Hsp90 protein binding	molecular_function	P04150	8	0.228133	-1.2263	1.20347	0.00814211
ATP1A1	GO:0051087	chaperone binding	molecular_function	P05023	9	-0.03449	-3.09404	-1.55252	0.319314
ERN1	GO:0030544	Hsp70 protein binding	molecular_function	O75460	11	-2.45014	0.650485	2.15822	0.437111
ERN1	GO:0051879	Hsp90 protein binding	molecular_function	O75460	11	-2.45014	0.650485	2.15822	0.437111
LRP2	GO:0051087	chaperone binding	molecular_function	P98164	12	-0.06516	-0.195	-0.39142	-1.27353
VWF	GO:0051087	chaperone binding	molecular_function	P04275	16	0.990765	0.68208	0.583522	1.38993
EIF2AK3	GO:0051879	Hsp90 protein binding	molecular_function	Q9NZJ5	16	0.747585	0.411112	0.796208	1.99565
STIP1	GO:0051879	Hsp90 protein binding	molecular_function	P31948	16	1.28489	1.9375	2.09363	1.84906
STIP1	GO:0030544	Hsp70 protein binding	molecular_function	P31948	16	1.28489	1.9375	2.09363	1.84906
STIP1	GO:0051087	chaperone binding	molecular_function	P31948	16	1.28489	1.9375	2.09363	1.84906
